# Supplementary material for: Phylogenetic Implications of Mitogenomic Sequences and Gene Rearrangements of Scale Insects (Hemiptera, Coccoidea)
Source: Insects. 2023 Mar 5;14(3):257. doi: 10.3390/insects14030257 (PMC10051623; doi:10.3390/insects14030257)
Supplement: Supplementary file 1 [file insects-14-00257-s001.zip]

Archive with 8 entries (8 files):
- Figure_S1.pdf
- Supplementary file 1_mitogenomic annotations of Acanthococcus coriaceus.txt
- Supplementary file 2_mitogenomic annotations of Albotachaedina sinensis.txt
- Supplementary file 3_mitogenomic annotations of Antecerococcus theydoni.txt
- Supplementary file 4_mitogenomic annotations of Apiomorpha munita.txt
- Supplementary file 5 _mitogenomic annotations of Ceroplastes japonicus.txt
- Supplementary file 6_mitogenomic annotations of Nipponaclerda biwakoensis.txt
- Table S1.xlsx
