# Supplementary material for: Phylogenetic Implications of Mitogenomic Sequences and Gene Rearrangements of Scale Insects (Hemiptera, Coccoidea)
Source: Insects. 2023 Mar 5;14(3):257. doi: 10.3390/insects14030257 (PMC10051623; doi:10.3390/insects14030257)
Supplement: Supplementary file 1 [file insects-14-00257-s001.zip › Supplementary file 1_mitogenomic annotations of Acanthococcus coriaceus.txt]

LOCUS       Seq5                   16295 bp    DNA     circular INV 25-AUG-2022
DEFINITION  mitochondrion, complete mitogenome.
ACCESSION   Seq5
VERSION
KEYWORDS    .
SOURCE      mitochondrion Acanthococcus coriaceus
  ORGANISM  Acanthococcus coriaceus
            Eukaryota; Metazoa; Ecdysozoa; Arthropoda; Hexapoda; Insecta;
            Pterygota; Neoptera; Paraneoptera; Hemiptera; Sternorrhyncha;
            Coccoidea; Eriococcidae; Eriococcus.
REFERENCE   1  (bases 1 to 16295)
  AUTHORS   Xu,H. and Liu,X.
  TITLE     Direct Submission
  JOURNAL   Submitted (25-AUG-2022) Forest Protection, Beijing Forestry
            University, No. 35 Qinghua East Road, Haidian District, Beijing,
            100083, China
COMMENT     Bankit Comment: ALT EMAIL:hanny_90@163.com
            Bankit Comment: TAX: No, not new species/combinations; SEE
            ATTACHMENT
            Bankit Comment: TOTAL # OF SEQS:6
            
            ##Assembly-Data-START##
            Assembly Method       :: IDBA-UD v. 1.1.1
            Sequencing Technology :: Illumina
            ##Assembly-Data-END##
FEATURES             Location/Qualifiers
     source          1..16295
                     /organism="Eriococcus coriaceus"
                     /organelle="mitochondrion"
                     /mol_type="genomic DNA"
                     /db_xref="taxon:308637"
     tRNA            complement(1..48)
                     /product="tRNA-Gln"
     tRNA            complement(73..118)
                     /product="tRNA-Cys"
     tRNA            complement(130..180)
                     /product="tRNA-Tyr"
     tRNA            195..258
                     /product="tRNA-Met"
     tRNA            265..319
                     /product="tRNA-Ile"
     gene            320..1249
                     /gene="ND2"
     CDS             320..1249
                     /gene="ND2"
                     /codon_start=1
                     /transl_table=5
                     /product="NADH dehydrogenase subunit 2"
                     /translation="MYKFLNLNMLIIFINNIIMNNNWMNLWINIELMNIFFTTMIYNY
                     NEILMKFYFTQILLSLIIIIMIINMNNMINMKFSINKLILIIMIMMKLGLFPFNQWMM
                     SINKNINWNLFFIMNFMLKIPNLIMMIYLMNMKFLYLNMFLIIFSFSMINFTNLKLIL
                     LTISINNFMWFIMIMFMSTKISILFLIYYLILNFNLISLMKKKKINFINNFMNLNIFT
                     KIKMCINIMNLMSIPPMIMFLIKWFIIKMILMNKVILIIMIIMNLINSMIYMKMMLMI
                     LISFFSMKLWFKKMNNKINLWINLNYLIIINMI"
     tRNA            1245..1299
                     /product="tRNA-Trp"
     gene            1297..2823
                     /gene="COI"
     CDS             1297..2823
                     /gene="COI"
                     /codon_start=1
                     /transl_table=5
                     /product="cytochrome c oxidase subunit I"
                     /translation="MKKWMMSTNHKNISMLYLMLGMWSGMMGMSMSMIIRLELLNINN
                     NFNNNSIYYSMISIHAFMMIFFMTMPIIIGSFSNWLIPLMISSHDLIYPRMNNLSFWL
                     LMPSLMLMMISMLINNNINTGWTMYPPLSIQNNISMNFIIFSLHINGISSILSSMNFI
                     VTMIFMKPNNFMMNKMSLFCWSILITSILLILSIPVLASAITMIILDHNFSTMFFNPL
                     GNGNPIIFQHLFWFFGHPEVYILILPGFGLMSQILNQENGKLEIFSKLNMIYAMISIG
                     ILGFIVWAHHMFTIGLDIDTQMYFMTSTMIIAIPTGIKIFSWLLTINGNKIFLSPMMT
                     WIIGFLIMFSVGGMTGIILSNSIIDLNLHDSYYVVAHFHYVLSMGVIFSIMSSLIFWF
                     PMMTNFNLNNNWLMINSINIFISINLTFFPQHFLGLNGMPRRYIMFSDYFILWNTLSS
                     IGSIMSFLFIMMFLSLILESMISKRKMLFKNKIFNLEWINNCPNNNHSFNENMKLYLN
                     "
     tRNA            2825..2881
                     /product="tRNA-Leu"
     gene            2881..3541
                     /gene="COII"
     CDS             2881..3541
                     /gene="COII"
                     /codon_start=1
                     /transl_table=5
                     /product="cytochrome c oxidase subunit II"
                     /translation="MMYYFMINYQNSFSMNMMLMNKTYNNILMIMIMITILIIKILNS
                     IIKNNLINKILIEKQILEILWTIIPLIIILIMMILSIKCLYLNNEMKMNMLTIKITSN
                     QWFWSYEYMNMNKKIDSYMMMKNNFNFNLIETDNKLIIPFNNQIMMITNSMDVIHSWT
                     IPSINIKMDSIPNQLNNFYIKINKTGMLFGQCSEICGINHSFMPIQIESIPMNYFINW
                     IK"
     tRNA            3542..3606
                     /product="tRNA-Lys"
     tRNA            3602..3658
                     /product="tRNA-Asp"
     gene            3659..3799
                     /gene="ATP8"
     CDS             3659..3799
                     /gene="ATP8"
                     /codon_start=1
                     /transl_table=5
                     /product="ATP synthase F0 subunit 8"
                     /translation="MIQMMPNLWMVFMMMNLMLINLFMISTYMKKNYYKIMNKKSMMI
                     KW"
     gene            3793..4410
                     /gene="ATP6"
     CDS             3793..4410
                     /gene="ATP6"
                     /codon_start=1
                     /transl_table=5
                     /product="ATP synthase F0 subunit 6"
                     /translation="MMMNLFTNFDPNLMSMNWSLMWMLSYLILLLISFKFWFMNLNIK
                     FLLKISMINILMNKNFKSNKMLMNNIMILILTLNMINIIPYNFSLTPNIMFTLSMTLI
                     FWSTNLLFNLMNNLNILMMNMSPKNTPMMLMLIINLIELNSFIFQILSLSMRLMINMM
                     MGHIIIHIMNINLMMLMYMFIEIFIILIQSYVFFILNIMNFNNSN"
     gene            4410..5174
                     /gene="COIII"
     CDS             4410..5174
                     /gene="COIII"
                     /codon_start=1
                     /transl_table=5
                     /product="cytochrome c oxidase subunit III"
                     /translation="MKFNNSFLFIKNSPWPILMSINIMNLFINMIFMMEKNNWSMINF
                     LIIMMTMILWINNSNYKKSILGLKNFYSNISMKISLMLFISSEMLFFLSFFYIHLSNL
                     YFKNFNWNFNLNLMFMKLNLMMSFLNLMILLSSSMTFMIFIKMMNLKKIISLNFMKLT
                     LIMSMYFILIQIFEYKMMPMNFYNSILFSNFFTLTFFHMTHVIMGSMYIILIMYFMNM
                     IMSNLTKSMMMCWYWHFIDLIWIMIFFIIYYLINMK"
     tRNA            5155..5212
                     /product="tRNA-Gly"
     gene            5210..5536
                     /gene="ND3"
     CDS             5210..5536
                     /gene="ND3"
                     /codon_start=1
                     /transl_table=5
                     /product="NADH dehydrogenase subunit 3"
                     /translation="MILKMIFILIIMMNLLINLMKKIKFKKNKLFKMSIESGFNHLNN
                     KNMPISINFLLIFIMFIMFDLEMIFIIPLLMMNKNNIMMLMILVMILYSFIYEIKNKN
                     IKWIFL"
     tRNA            5524..5575
                     /product="tRNA-Ala"
     tRNA            5567..5619
                     /product="tRNA-Arg"
     tRNA            5611..5660
                     /product="tRNA-Asn"
     tRNA            5665..5714
                     /product="tRNA-Ser"
     tRNA            5708..5763
                     /product="tRNA-Glu"
     tRNA            complement(5741..5809)
                     /product="tRNA-Phe"
     gene            complement(5808..7388)
                     /gene="ND5"
     CDS             complement(5808..7388)
                     /gene="ND5"
                     /codon_start=1
                     /transl_table=5
                     /product="NADH dehydrogenase subunit 5"
                     /translation="MIMLMLLILLLVNFILLILNLKFIISFSIYLNFFLFNFEFMLYF
                     DKFFFLFFFFILMIFFFIKIFNLIYLNDLNYSILLNLFVLIMIMLICSLSLMNLMMWW
                     DLLGLISFLLVIYYNTIYVIIYSILIILMNRFGDLMLMISMVVIYNKIGNMNLLLVLD
                     FKVFLFLFISFMLKSSQFPLNLWLPKAMIAPLPVSSLVHSSTLVTVGVYFMFRFLNYL
                     MYSFIYNIIMFSLMMFSFKMLFINDLKKLMALSTMNNLSLMMFMLINYMYMYMYMYML
                     IHALFKSMMFLCIGIFIFNNYDNQDIRFMGMMIKFLPVTMYLFFLVILVSNGMIFMSM
                     FYLKDLIFDIFYLINSINFFFFFFFFFSMLYMMKFFMNMFFLNKMMFSVFNFNESLLM
                     ILVLMLLLLMNIFLFKFLLNLFIYLIVYSFMMILIKVLFLNILILNFIFINEIMLNLK
                     FKLLMMLNLMDYFLINIFNIVLNLLFFFNLMNLLLYYWLEKINESYSLINFFSVKFLN
                     LIYLLVLINLYIYFIYLM"
     tRNA            complement(7395..7447)
                     /product="tRNA-His"
     gene            complement(7432..8716)
                     /gene="ND4"
     CDS             complement(7432..8716)
                     /gene="ND4"
                     /codon_start=1
                     /transl_table=5
                     /product="NADH dehydrogenase subunit 4"
                     /translation="MKIFLMIISMFFLMELNYLINFFLVFIFLFILLSLKFNLNIIKS
                     IFYMNNLFLIFILLVMILIILIYFLNFKINFNLNFLIYLFLLLMYLYFSNKNFLNLFI
                     FYEMMFIPMVLMISIDSYQFERINISIYLMMYLLVFTYPVLMMLIFNNLFLNFYLMKF
                     LNLHMYMILIINMIFLIKMALFMFHFWLIKVHVEVSMNLSVIFSSILLKVGSFGLIQF
                     FFYFNNMFIFLYKFFFYLSFFGMMMISFLCFNNLDLKILIAYSSVVYMNFSIMFFMKL
                     FIYSKVGFLMIMFHHSFSSMLMFMFSGMIYEYSKSRLLFFKVSLSYLSKLMLILFLVI
                     MINMNIPISIMFLSELMILIEFFFMNLFLFMLFIMFLMVLLIYNIYIYIKLLNILNLK
                     KFYYLSFSVKVFMLVFFCLKLILLFFLKIELFYLLN"
     gene            complement(8718..8972)
                     /gene="ND4L"
     CDS             complement(8718..8972)
                     /gene="ND4L"
                     /codon_start=1
                     /transl_table=5
                     /product="NADH dehydrogenase subunit 4L"
                     /translation="MMIFLLIMFFLFFNQKNVFIYLLLMEMMYMIINLILIYESYLNL
                     MNFYFFILILMMSIFDSVMIILIMNNLIFFFGNDLLLVKV"
     tRNA            8973..9020
                     /product="tRNA-Thr"
     gene            9016..9477
                     /gene="ND6"
     CDS             9016..9477
                     /gene="ND6"
                     /codon_start=1
                     /transl_table=5
                     /product="NADH dehydrogenase subunit 6"
                     /translation="MKIKILMMLNLFMIFNLIKLNNNWMLMNNFLLMMIILMMYMNYI
                     NKMSLILMMMMMINMTSIFILFIYMMFNMINYKINMNKKSIMLLTISIFMLKFMIKFK
                     KIKMIKFKIMFIKMMNLMMMKKMIIILIMFLSMLNLMNLMLIKNKFCMKNL"
     tRNA            complement(9475..9534)
                     /product="tRNA-Pro"
     gene            9552..10625
                     /gene="CytB"
     CDS             9552..10625
                     /gene="CytB"
                     /codon_start=1
                     /transl_table=5
                     /product="cytochrome b"
                     /translation="MKTILKIKTPSNLYSLWNFGSMIFMLMSIQIIFGLILSMNYMHK
                     YNPFESSFNIYFNVNYGWIIRMAHSNLTSMIFLLMIIHIKRNIMFKTLINMKMWYSGM
                     LMFLLLMMISFLGYSLIWNQMSYWAMMVITNFLSSIPFLGKILIKWIWGSFNINMILI
                     NRFFSLHFMLPLIIIMMSLIHIMILHQKKSSNPLGINNKLDQINLNPIYFYKDFYFMM
                     MLMIIIMNLIFINPNLFNNSDNFNMMNYFKTPNHIEPEWYFLFFYSILRSIDNKLSGL
                     MMMMMSILMFLLLPKFIMNKFQSNKFNFMIKTLIILLINTMFSISYMGTKIIEFPFNL
                     MNLMLIMLYFLIFMFMFYINKKK"
     tRNA            10631..10673
                     /product="tRNA-Ser"
     gene            complement(10704..11528)
                     /gene="ND1"
     CDS             complement(10704..11528)
                     /gene="ND1"
                     /codon_start=1
                     /transl_table=5
                     /product="NADH dehydrogenase subunit 1"
                     /translation="MLGLINFRLGPSKVLFKGVFQFINDSIKLLMKEWLYMYMYIEVY
                     VFYFPLLILLINFYLWMIFPFFYFFFILNLNLIFLINLLMIKLVFLMMMIWSVKSFYS
                     IMSVIRMLVQLISYDIVLIMVLIFFILLIKMLLLLMLIYYQLILILLMMSLIMFLYWM
                     ISIMIEVMRLPFDFFESESELISGFNIEFSSLVFMLLFMIEYLDMIFMLYFSQMIFFY
                     FLNFNLLILFFFLVFILWVRGVYVRYRYDLMLMLLWKFILMNLLLIILMIYILLII"
     tRNA            complement(11593..11639)
                     /product="tRNA-Leu"
     rRNA            complement(11640..12862)
                     /product="lrRNA"
                     /note="16S ribosomal RNA"
     rRNA            complement(12863..13572)
                     /product="srRNA"
                     /note="12S ribosomal RNA"
     D-loop          complement(13573..16295)
                     /note="control region"
BASE COUNT     7922 a   1225 c    500 g   6648 t
ORIGIN      
        1 taataaaaaa ctaataatta attaacaact cattatatta attttattta atattaaaat
       61 taaataaatc aactaaaaaa tataataata taatttgcaa ttaaaaatta ttcttttaaa
      121 aaaaaaataa gaataaacta ttcaaaatta aatttacaat ttaatatatt tattttattt
      181 taaattttta aatatgaaaa ataagctaat taagctattg aactcataat tcaaatatag
      241 aataaaatct tttttcaaaa tttaaataaa aaatctaaat cttagaatta tattgataat
      301 ataaattttt aatttattaa tatataaatt tttaaattta aatatattaa ttatttttat
      361 taacaatatt attataaata ataactgaat aaatctatga attaatattg aactaataaa
      421 tattttcttt acaaccataa tttataatta taatgaaatt ctaataaaat tttattttac
      481 acaaatctta ttatctttaa tcattattat tataattatt aatataaata atataattaa
      541 tataaaattc tcaatcaata aattaatttt aattattata attataataa aattaggttt
      601 atttccattt aaccaatgaa taatatcaat taataaaaat attaactgaa atttattttt
      661 tattataaat ttcatattaa aaattccaaa tttaattata ataatttatt taataaatat
      721 aaaattttta tacttaaata tatttttaat tattttttca ttttcaataa ttaattttac
      781 taatttaaaa ttaatcttat taactatttc aatcaataat tttatatgat ttatcataat
      841 tatatttata tcaacaaaaa tttcaatctt atttttaatt tattatttaa ttttaaattt
      901 caatttaatt tcattaataa aaaaaaaaaa aattaatttt attaataact ttataaattt
      961 aaatattttt acaaaaatta aaatatgtat taatattata aatttaataa gaatcccacc
     1021 aataatcata tttttaatta aatgatttat tatcaaaata attttaataa ataaagtaat
     1081 cttaattatt ataattatca taaatttaat taacagaata atttacataa aaataatatt
     1141 aataatttta atttcattct tttctataaa attatgattt aaaaaaataa ataataaaat
     1201 taatttatga attaatttaa attatttaat tatcattaat ataatttaag ataaataaat
     1261 attaaacttc aaatttaatt taaataaaaa ttcttaatta aaaaatgaat aatatccact
     1321 aaccataaaa atattagaat attatattta atattaggta tatgatctgg aataatagga
     1381 atatcaataa gaataattat tcgacttgaa cttttaaata tcaataataa ttttaacaat
     1441 aattctatct attattctat aatttcaatt catgctttca taataatttt ctttataact
     1501 atacctatta ttattggaag atttagaaat tgattaatcc cattaataat ttcatcacat
     1561 gatttaattt atcctcgaat aaataattta agattttgat tattaatacc ttcactaata
     1621 ttaataataa ttagaatatt aattaataac aatattaaca caggttgaac tatataccca
     1681 cctttatcta ttcaaaacaa catttcaata aattttatta tcttttctct ccatattaat
     1741 ggtatttcat ccattttaag atcaataaac ttcattgtaa caataatttt cataaaacct
     1801 aataacttta taataaataa aatatcatta ttttgttgat ctattttaat tacatctatt
     1861 ttattaattt tatctattcc tgtcctagct agagctatta caataattat tcttgatcat
     1921 aatttttcaa ctatattttt taacccttta ggaaatggaa atccaattat cttccaacat
     1981 ttattctgat tttttggaca tcctgaagta tatattctta ttctccctgg attcggactt
     2041 atatcacaaa ttctaaatca agaaaatgga aaattagaaa tctttagaaa attaaatata
     2101 atttacgcta taatttcaat tggaatcctt ggatttattg tttgagccca ccatatattc
     2161 acaattggtt tagatattga tacacaaata tattttataa cctcaacaat aattattgct
     2221 attccaacag gaattaaaat tttcagatga ttattaacaa ttaatggaaa taaaattttt
     2281 ttatccccaa taataacttg aattatcgga tttttaatta tattctcagt agggggaata
     2341 actggaatta ttttatcaaa ttcaattatt gatttaaatc ttcacgattc atattatgta
     2401 gtagcccatt ttcactatgt attatcaata ggagttattt tttctattat atctagatta
     2461 attttctgat ttccaataat aacaaatttt aacttaaata ataattgatt aataattaac
     2521 tcaattaata tttttatttc tattaatcta acattttttc cccaacattt tttaggttta
     2581 aatggaatac ctcgacgata tattatattt tcagattatt ttattttatg aaacacatta
     2641 tcttctattg gatcaattat atcattttta tttattataa tattcttatc attaattctt
     2701 gaaagaataa tttctaaacg aaaaatatta ttcaaaaata aaatttttaa tttagaatga
     2761 attaataact gcccaaataa taatcactca tttaatgaaa atataaaact ttatttaaac
     2821 taaatattaa tatataaatg aaattaaaat tcattattaa actaattata gttattaata
     2881 ataatatact attttataat caattatcaa aattcttttt ccataaatat aatacttata
     2941 aataaaactt ataataatat tttaataatt ataattataa ttacaatttt aattattaaa
     3001 attttaaatt caatcattaa aaataattta attaataaaa ttttaattga aaaacaaatc
     3061 ttagaaattt tatgaacaat tattccttta attattattt taattataat aattttatca
     3121 attaaatgtt tatatttgaa taatgaaata aaaataaata tattaactat taaaattact
     3181 agaaatcaat ggttttgatc atatgaatat ataaatataa ataaaaaaat tgactcttat
     3241 ataataataa aaaacaattt taattttaat ttaattgaaa ctgataataa attaattatc
     3301 ccttttaata atcaaattat aataatcaca aattcaatag acgtaattca ctcatgaacc
     3361 atcccatcta ttaatattaa aatagattca atcccaaatc aattaaataa tttttacatt
     3421 aaaattaaca aaacaggaat actatttggc caatgttcag aaatttgtgg tattaatcat
     3481 agatttatac caattcaaat tgaatcaatt ccaataaact attttattaa ttgaattaaa
     3541 tttttagata acttaaataa agtattaatt ttttaaatta aatttagatt ataaatcttc
     3601 taaaatttta gttaaagcta ataacattaa tttgtcaaat taaaattaat aattttttat
     3661 tatccaaata ataccaaatt tatgaatagt ttttataata ataaacttaa tattaattaa
     3721 tttatttata atttcaactt atataaaaaa aaactattat aaaattataa ataaaaaatc
     3781 aataataatt aaatgataat aaatttattt actaattttg acccaaattt aatatcaata
     3841 aactgatcat taatatgaat attatcatat ttaattttat tattaatttc atttaaattt
     3901 tgatttataa atttaaatat taaattttta ttaaaaattt caataattaa tattttaata
     3961 aataaaaact ttaaatctaa taaaatacta ataaataata ttataatttt aattttaact
     4021 ttaaatataa tcaatattat cccttacaat ttttcattaa caccaaatat tatatttacc
     4081 ctttcaataa ctttaatttt ttgatcaaca aatttattat ttaatttaat aaataactta
     4141 aatattttaa taataaatat atctcctaaa aacacaccaa taatattaat actaattatt
     4201 aatttaattg aattaaacag atttattttt caaattttat ctttatcaat acgtttaata
     4261 attaatataa taataggaca tattattatt catattataa atattaattt aataatatta
     4321 atatatatat ttattgaaat tttcattatt ttaattcaat catatgtttt ctttatttta
     4381 aatattataa attttaataa ttctaattaa tgaaatttaa taattcattt ttatttatta
     4441 aaaattcacc atgacctatt ttaatatcta ttaatattat aaatttattt attaatataa
     4501 tttttataat agaaaaaaat aattgatcta taattaattt tttaattatt ataataacca
     4561 taattttatg aatcaataat tcaaattata aaaaatccat tttaggttta aaaaattttt
     4621 actcaaatat ttcaataaaa atttcactaa tattatttat tagatcagaa atattattct
     4681 ttttatcatt tttttatatt cacttatcaa atttatattt taaaaacttt aattgaaatt
     4741 ttaacttaaa tttaatattt ataaaattaa atttaataat atcattttta aatttaataa
     4801 tcttactttc atcaagaata acatttataa tttttattaa aataataaac ctaaaaaaaa
     4861 ttatttcttt aaattttata aaattaacac taattataag tatatatttt attttaattc
     4921 aaatttttga atataaaata ataccaataa atttttataa ttcaatttta ttttcaaatt
     4981 tctttacatt aacttttttt catataactc atgtaattat aggatctata tatattattt
     5041 taatcatata ctttataaac ataattataa gaaatttaac taaatctata ataatatgct
     5101 gatactgaca ttttattgat ttaatttgaa ttataatctt ctttattatt tactatttaa
     5161 ttaatataaa ataaatatat ttaatttcca attaaaacat taaaattaaa taattcttaa
     5221 aataattttt attttaatta ttataataaa cttattaatt aatttaataa aaaaaattaa
     5281 atttaaaaaa aataaattat ttaaaatatc aattgaatct ggattcaacc accttaataa
     5341 taaaaatata ccaatttcaa ttaacttttt attaattttt attatattta tcatatttga
     5401 cctagaaata atttttatta tccctttatt aataataaat aaaaataata ttataatatt
     5461 aataatttta gtaataattc tttattcatt tatttatgaa atcaaaaaca aaaatatcaa
     5521 atgaattttt ttataaaaaa atttatttgc tataaattat attatataaa aattttttaa
     5581 cttttaaatt cgaattaata aatataaaaa aatttttaat taattaaaat tactgttaat
     5641 aatttaaaag aaaataattc aattagaaat taaaattaaa cttctaattt aaattaacaa
     5701 atttctaatt tttataattt ataataaaat attatatttt caatataaaa aaatttaaaa
     5761 ataaacttta ttttttcaaa ataatattaa aattttaact atttaaatta tattaaataa
     5821 ataaaataaa tatataaatt aattaaaact aataaataaa ttaaatttaa aaatttaact
     5881 gaaaaaaaat taatcaatct ataagactca ttaatctttt ctaatcaata atataataat
     5941 aaatttatta aattaaaaaa aaacaataaa tttaaaacaa tattaaaaat attaattaaa
     6001 aaataatcta ttaaattcaa tattatcaat aatttaaatt ttaaattcaa tataatttca
     6061 ttaataaaaa taaaatttaa aattaaaata tttaaaaata aaactttaat taaaattatc
     6121 ataaaactat aaacaattaa ataaataaat aaattcaata aaaatttaaa taaaaaaata
     6181 tttattaata ataataatat taaaaccaaa atcattaata aagactcatt aaaattaaat
     6241 actctaaata ttattttatt taaaaaaaac atatttataa aaaatttcat tatatataat
     6301 attctaaaaa aaaaaaaaaa aaaaaaaaaa aaattaattg aattgattaa ataaaaaata
     6361 tcaaaaatta aatcttttaa ataaaatatt gatataaaaa ttataccatt tctgaccaaa
     6421 attactaaaa aaaataaata tatagttaca ggtaaaaatt taattattat acctataaat
     6481 cgaatatctt gattatcata attattaaaa ataaaaatac caatacataa aaatattatt
     6541 gatttaaata aagcatgaat taatatatat atatatatat atatatatat ataattaatt
     6601 aatataaata ttattaaact taaattattt atagtcgata atgctattaa tttttttaaa
     6661 tcattaataa aaagtatttt aaatctaaat attattaatc taaatataat aatattataa
     6721 ataaaagaat atattaaata atttaaaaac cgaaatataa aatacacccc tactgttact
     6781 aaagtagaag aatggactaa agaagaaaca ggtaaaggag caattatagc ttttggtaat
     6841 caaagattta aaggaaattg agaacttttt aatataaaag aaataaataa aaataaaaat
     6901 actttaaaat ctaaaaccaa taataaattt atattaccaa ttttattata aataactacc
     6961 attctaatta ttaatattaa atccccaaaa cgatttatta aaataattaa aattctataa
     7021 ataattacat aaattgtatt ataataaatt actaataaaa aagaaattaa ccctaataaa
     7081 tcccatcata ttattaaatt tattaatctt aaagaacaaa tcaatataat tataattaac
     7141 acaaataaat ttaacaaaat tgaataattt aaatcattta aataaattaa attaaaaatt
     7201 ttaataaaaa aaaaaattat caaaataaaa aaaaaaaata aaaaaaaaaa cttatcaaaa
     7261 tacaatataa attcaaagtt aaataaaaaa aaatttaaat aaatagaaaa tctaataata
     7321 aattttaaat ttaaaatcaa taaaataaaa ttaactaata ataaaatcaa taatattaat
     7381 ataataataa taattattta tttaaacctt tgacttcaca aatcaaatta aaatttaata
     7441 aataaaataa ttcaattttt aaaaaaaaca acaaaattaa ttttaaacaa aaaaacacca
     7501 atataaatac tttaacagaa aaacttaaat aataaaactt tttaagattt aaaatattaa
     7561 gtaatttaat ataaatataa atattataaa ttaataaaac tattaaaaat ataataaata
     7621 acatgaataa aaataaattt ataaaaaaaa attcaattaa aattattagc tcacttaaaa
     7681 atataataga aataggaata tttatattaa ttataattac taaaaataaa attaatatta
     7741 attttcttaa ataacttaac ctaactttaa aaaataataa ccgtcttttc gaatattcat
     7801 aaattattcc agaaaatata aatattaata ttgaactaaa tctatgatga aatataatta
     7861 ttaaaaatcc aacctttcta taaataaata actttataaa aaatataatt ctaaaattta
     7921 tataaactac tgaagaataa gcaattaaaa ttttcaaatc taaattatta aaacataaaa
     7981 atgaaattat tattatacca aaaaatctta aataaaaaaa aaatttatat aaaaaaataa
     8041 atatattatt aaaataaaaa aaaaactgaa ttaaaccaaa tctacctact tttaataaaa
     8101 ttgaagaaaa aattacagat aaatttatag aaacctccac atgaacttta attaatcaaa
     8161 aatgaaatat aaataaagct attttaatta aaaaaattat attaataatt aaaattatat
     8221 atatatgtaa atttaaaaac tttattaaat aaaaatttaa aaataaatta ttaaaaatca
     8281 atattattaa tacaggataa gtaaaaacta acaaatatat tattaaataa atcctaatat
     8341 taatccgctc aaattgatat ctatcaattc taattattaa aactattgga ataaatatta
     8401 tttcataaaa aataaataaa tttaaaaaat ttttattaga aaaatataaa tatattaata
     8461 acaaaaataa ataaattaaa aaattcaaat taaaattaat tttaaaattt aaaaaataaa
     8521 ttaaaataat taaaattatt actaataaaa taaagattaa aaataaatta tttatataaa
     8581 aaatcctttt aataatattc aaattaaatt ttaatcttaa taaaataaat aaaaaaataa
     8641 aaactaaaaa aaaattaatt aaataattta attctattaa aaaaaatatt ctaataatta
     8701 ttaaaaaaat tttaatatta aacttttact aataataaat catttccaaa aaaaaaaatt
     8761 aaattattta taattaaaat aattattact ctatcaaaaa tccttattat taaaattaaa
     8821 ataaaaaaat aaaaatttat taaattcaaa taactttcat aaattaaaat taaattaata
     8881 attatatata ttatttccat taataataaa taaataaata catttttttg attaaaaaat
     8941 aaaaaaaata taattaataa aaaaattata attaatttaa actacaattt gatcttgtaa
     9001 atcaaaataa aataaattaa aattaaaatt ttaataatat taaatctatt tataattttt
     9061 aatttaatta aattaaataa taattgaata ttaataaata attttttatt aataataatt
     9121 attttaataa tatatataaa ttatattaat aaaatatctt taattttaat aataataata
     9181 ataattaaca taacaagaat ttttatttta tttatctata taatattcaa tataatcaac
     9241 tataaaatta atataaacaa aaaatctatt atattattaa ctattagaat tttcatatta
     9301 aaatttataa ttaaatttaa aaaaattaaa ataattaaat ttaaaattat atttattaaa
     9361 ataataaatc ttataataat aaaaaaaata attattattt taattatatt tttatcaata
     9421 ctaaatttaa taaatttaat actaattaaa aataaatttt gtataaaaaa tctttaatac
     9481 ttttatattc tttaatatcc aaaattaaaa ttttaattta aaaacttatg tatttattta
     9541 aaaaccttaa aatgaaaact attttaaaaa ttaaaacccc ttcaaatctt tattctttat
     9601 gaaattttgg atcaataatt tttatattaa tatcaattca aattattttt ggtttaattc
     9661 tttcaataaa ttatatacat aaatataacc cttttgaatc atcatttaat atctatttta
     9721 atgttaatta tggttgaatt attcgaatag cccatagaaa tttaacatca ataatttttt
     9781 tattaataat tattcatatt aaacgaaata ttatatttaa aactttaatt aacataaaaa
     9841 tatgatactc aggaatatta atatttttat tattgataat aatttcattt ttaggttatt
     9901 cattaatttg aaatcaaata tcttattgag caataatagt aattactaat tttctttcct
     9961 caatcccatt tttaggaaaa attttaatta aatggatttg aggaagattt aatattaata
    10021 taatccttat taatcgattt ttttcattac attttatatt acctttaatt attattataa
    10081 tatcactaat ccatattata attttacatc aaaaaaaatc atctaatcct ttaggaatta
    10141 ataataaact tgatcaaatt aatcttaatc ctatttattt ttataaagat ttttatttta
    10201 taataatatt aataattatt attataaatt taatttttat taatccaaat ttatttaata
    10261 actcagataa ctttaatata ataaattatt tcaaaacccc aaatcatatt gaaccagaat
    10321 gatatttttt atttttctat tcaattctac gatctattga taataaatta tctggattaa
    10381 taataataat aatatcaatc ttaatatttt tattattacc aaaatttatt ataaataaat
    10441 tccaatcaaa taaattcaat tttataatta aaactttaat tattttatta attaatacaa
    10501 tattttctat cagatatata ggaactaaaa ttattgaatt ccctttcaat ctaataaatc
    10561 taatactaat tatattatat tttttaattt ttatatttat attttatatt aataaaaaaa
    10621 aataaattaa agttaaaaaa atttattttg aaaataaaat taatatttaa cttaaaatat
    10681 aattttaaac tataaataat aatttaaata attaataaaa tataaattat taaaataatt
    10741 aataacaaat ttattaaaat aaattttcac aataatatta atattaaatc ataacgataa
    10801 cgaacataaa caccccgaac ccataaaata aatactaaaa aaaaaaataa aattaataaa
    10861 ttaaaattta aaaaataaaa aaagattatt tgactaaaat ataatataaa aattatatct
    10921 aaatattcaa ttataaataa taatataaat accaatgaac taaattcaat attaaatcca
    10981 gaaattaatt cagattccct ttcaaaaaaa tcaaaaggaa gacgtataac ttcaattata
    11041 atactaatta tccaatataa aaatataatt aatcttatta ttaacaaaat caaaattaat
    11101 tgataataaa ttaatattaa caataataat attttaatta ataaaataaa aaaaattaaa
    11161 actataatta aaacaatatc ataagaaatt aattgtacta atattcgaat aacacttata
    11221 atcctataaa atgattttac agatcaaatt attattatta aaaatactaa tttaattatt
    11281 aacaaattaa ttaaaaaaat cagatttaaa tttaaaataa aaaaaaaata aaaaaaagga
    11341 aaaattattc ataaataaaa attaattaat aaaattaata aaggaaagta aaaaacataa
    11401 acttcaatat atatatatat atataatcat tcttttatta ataatttaat tctatcatta
    11461 ataaattgaa ataccccctt aaataaaacc tttcttggac ctaaacgaaa attaattaat
    11521 cctaaaatct ttcgctctaa taataaaaaa tcttattgaa aaaacaatat ttaatataaa
    11581 aaaaaaaatc ttaattatta aataataaaa ttaaattcta aatttaaaaa ttaaataata
    11641 aaaatttaaa ctaatccttt cgtactaaat tcaaataaaa atttcaagat aaaatacaac
    11701 ctaatttaca ccggtctaaa ctcaaatcat gtaaataatt aatagtcgaa cagactaaaa
    11761 atttatattt ctagtataaa aattaattta attcaacatc gaagtaataa ataaaaattt
    11821 taaattcaaa ttatcctgtt atccctaaag aaatttttaa attaatatta ttaaaatttt
    11881 aaacttaaat caataaaata aataaatttt ttattacccc aataaaatta tttttaattt
    11941 aaacatatta ataataaaat ttttagggtc ttttcgtctt taaaaaatat ttaatctttt
    12001 ttaattaaat atcaatttca attaattaaa ttaataaaat aaatacttat attttcattc
    12061 attcaagtat ctaattaaaa tactaattat tatgctacct ttgtacaatc aatatattgc
    12121 agctatttaa aaaaatcatt gagcagaata tttataatat aacttttcat tataatatgt
    12181 ttttattaaa ctaataaata ttaaatttgt caaattaata aaattaaatt tttaaaattt
    12241 actaattaat taaattatta attataattt taatttatta ttttaaatat aaaattatct
    12301 atataaaata taatttataa attttaaata aatatttata ataaataaaa ataaaattta
    12361 aatactcaaa tattaattaa aaatttaaat taaatatata taaattttaa acttatattt
    12421 aaaatttatt tatcaataat atatttataa tattaattgt aaaactttaa aaatttaaca
    12481 ttaaatttat ttaattataa ataattaaaa ttaatcaaat aaaaaatatt attaatattt
    12541 aattaaatta acttaatttt aaattaaatt taaattaatt gaatttaatt tctaatctaa
    12601 aaacctatta aattttaatt aattaaacaa caaatttcat aaatttttaa ttattaaata
    12661 ttttaatatt tattaataaa attattaaat ttataaaatc ttaatactaa aagaaaataa
    12721 tttaattaat tattttaaat taataaaaaa aaaaaaattc tttttaaccc aataaattaa
    12781 atttaaataa aaattaatta ataaatataa ttaatttatt aaaataaatt ttccaattca
    12841 tttactatgt ttcgacttat ttaaaaatta taattgacgg gcaatatgaa catatttaaa
    12901 ttaattaatt cataaattaa atttaaaaat aaaattactt ttaaattaaa tattcaatta
    12961 attataaatt aaatattaat aaaaaactaa taaattaatt tattttattt caaattttta
    13021 tattgattta ttattatttt aatatttaat taatcaattt aaaattaaaa ttaaatttat
    13081 taacaaccat acaaataaaa ataaataaaa ttttattagt gaaatttctt ttaataaaca
    13141 aaattcttta atttttaaat actgccaaat taattaattt ttaatttaat ttaattattt
    13201 aattaaaatt tttattaaat tactagggta tctaatccta ttgaaattaa attaactaat
    13261 tatttatcat aatattaata aaataaaatt taaatttcac ttaaaaattt aatattaatt
    13321 tttaaatata attatttata aaataattta atattaattt tataattaag tctaaccgct
    13381 attgctggca ctaaaattta aattatataa aattaattat taaattaata aaattattaa
    13441 aaattaaaat tttatattta aaatttaaat aaatttttaa tattaaatat aaattaaatt
    13501 taaatatata tatattaatt taattaaaat aacaataata attaaataaa ttttatatta
    13561 tattacatat atacatatat acatatatac atatatacat atatacatat atacatatat
    13621 acatatatac atatatacat atatacatat atacatatat acatatatac atatatacat
    13681 atatacatat atacatatat acatatatac atatatacat atatacatat atacatatat
    13741 acatatatac atatatacat atatacatat atacatatat acatatatac atatatacat
    13801 atatacatat atacatatat atatatatat acatatatat atatatgtat atatataaaa
    13861 ttgtaatttt ttaaaagcag gtattattaa tgattatttt attaatgttt taaataaatt
    13921 ttatattttc attttattat tattatttta attaattata aaaatcttaa tgattttcat
    13981 atttcataag tttttactat ttatataaac aaagtattat ttatgattta tgtattaatt
    14041 cttataagtt tttattattt atataaacaa gtattattaa taatttaata taaaaaattc
    14101 aatacaaatt ttttttaaat aaaaaaacta atataaaaat tttttatttt ttttcaaaaa
    14161 aaaaattatt ttttaaaaat tggtgatttt ttttcaaaaa ttggtgattt ttttttttta
    14221 aattgatgat tttttttcaa aaattgatga ttttttttca aaaaaaaaat taactaaaaa
    14281 tatataattt taattaaatt taaaattaag attttaaata aaatctttta aattttaaat
    14341 attcgaaatt tttattctaa aaacctccca aaaaattaag attttaaata aaatctttta
    14401 aattttaaat attcgaaatt tttattctaa aaacctccca aaaaattaag attttaaata
    14461 aaatctttta aattttaaat attcgaaatt tttattctaa aaacctccca aaaaattaag
    14521 attttaaata aaatctttta aattttaaat attaaaaatt tatatttata aaaaacccaa
    14581 aataaattaa tttaatttaa atatatacac attaaaaaat atttatcaaa aaccaatata
    14641 aaagtatatt taattaaaaa ataattttat aaaaaaaaaa ttaacaatta taaaaaaaat
    14701 taatcaattt atttttctaa tttaaatttt aatataaaaa attttattaa taaatcaatt
    14761 aaatattttt tttaatattt aattttaaat atataattaa atattaaaaa tataaaatat
    14821 taaaaactta aataaaaaat ctaaattaat gtaatttaaa tatatacata ttaaaaaata
    14881 tttatcaaaa accaatataa aagtatattt aattaaaaaa taattttata aaaaaaaaat
    14941 taacaattat aaaaaaaatt aatcaattta tttttctaat ttaaatttta atataaaaaa
    15001 ttttattaat aaatcaatta aatatttttt ttaatattta attttaaata tataattaaa
    15061 tattaaaaat ataaaatatt aaaaacttaa ataaaaaatc taaattaatg taatttaaat
    15121 atatacatat taaaaaatat ttatcaaaaa ccaatataaa agtatattta attaaaaaat
    15181 aattttataa aaaaaaaatt aacaattata aaaaaaatta atcaatttat ttttctaatt
    15241 taaattttaa tataaaaaat tttattaata aatcaattaa atattttttt taatatttaa
    15301 ttttaaatat ataattaaat attaaaaata taaaatatta aaaacttaaa taaaaaatct
    15361 aaattaatgt aatttaaata tatacatatt aaaaaatatt tatcaaaaac caatataaaa
    15421 gtatatttaa ttaaaaaata attttataaa aaaaaaatta acaattataa aataaattaa
    15481 tcaatttatt tttctaattt aaattttaat ataaaaaatt ttattaataa ataaattaaa
    15541 tatttttttt aatatttaat tttaaatata taattaaata ttaaaaatat aaaatattaa
    15601 aaacttaaat aaaaaatcta aattaatgta atttaaatat atacatatta aaaaatattt
    15661 atcaaaaacc aatataaaag tatatttaat taaaaaataa ttaacaatta taaaaaaaat
    15721 taatcaattt atttttctaa tttaaatttt aatattaata aattatttaa caaatatttt
    15781 ttttaatatt aacaatatat aaaaactttt atttaataaa ataaattatt tttaaatttc
    15841 aaaaattcaa tttataaata aattttaact tatttctaat aaataatcaa taatacttaa
    15901 aattattttt tattaattaa attttaaata tataattaaa tattaaaaat ataaaatatt
    15961 aaaaacttaa ataaaaaatc taaattaatg taatttaaat atatacatat taaaaaatat
    16021 ttatcaaaaa ccaatataaa agtatattta attaaaaaat aattttataa aaaaaaatta
    16081 acaattataa aaaaaaatta atcaatttaa ttttatataa attttatatt aactaaaaat
    16141 tattattaaa taattaattt taatcttata ataatataaa actgttaact ataataaaat
    16201 taattaaaat taaaaatcta aattaattta tctattaaaa taaaaatttt agataaaaat
    16261 taaattaaaa ataaaaatct tatgaaattt aaaat
//
