# Supplementary material for: Phylogenetic Implications of Mitogenomic Sequences and Gene Rearrangements of Scale Insects (Hemiptera, Coccoidea)
Source: Insects. 2023 Mar 5;14(3):257. doi: 10.3390/insects14030257 (PMC10051623; doi:10.3390/insects14030257)
Supplement: Supplementary file 1 [file insects-14-00257-s001.zip › Supplementary file 2_mitogenomic annotations of Albotachaedina sinensis.txt]

LOCUS       Seq1                   17405 bp    DNA     circular     25-AUG-2022
DEFINITION  mitochondrion, complete mitogenome.
ACCESSION   Seq1
VERSION
KEYWORDS    .
SOURCE      mitochondrion Albotachaedina sinensis
  ORGANISM  Albotachaedina sinensis
            Unclassified.
REFERENCE   1  (bases 1 to 17405)
  AUTHORS   Xu,H. and Liu,X.
  TITLE     Direct Submission
  JOURNAL   Submitted (25-AUG-2022) Forest Protection, Beijing Forestry
            University, No. 35 Qinghua East Road, Haidian District, Beijing,
            100083, China
COMMENT     Bankit Comment: ALT EMAIL:hanny_90@163.com
            Bankit Comment: TAX: No, not new species/combinations; SEE
            ATTACHMENT
            Bankit Comment: TOTAL # OF SEQS:6
            
            ##Assembly-Data-START##
            Assembly Method       :: IDBA-UD v. 1.1.1
            Sequencing Technology :: Illumina
            ##Assembly-Data-END##
FEATURES             Location/Qualifiers
     source          1..17405
                     /organism="Albotachaedina sinensis"
                     /organelle="mitochondrion"
                     /mol_type="genomic DNA"
     tRNA            complement(1..56)
                     /product="tRNA-Gln"
     tRNA            126..185
                     /product="tRNA-Met"
     tRNA            201..270
                     /product="tRNA-Ile"
     gene            310..1245
                     /gene="ND2"
     CDS             310..1245
                     /gene="ND2"
                     /codon_start=1
                     /transl_table=5
                     /product="NADH dehydrogenase subunit 2"
                     /translation="MYLSLTLLNFLSLMFLILNLSLNNWLSLWINSELIIFINMMMMT
                     KLNFNKEILLKMFIILSISSLMLILNILIINNYLFIKFFFFKNLIFIIIWFKFNLFPL
                     HIWMFMLSKINWISFFMINYLIKIPNFQFMFFIMNNQMLTIFFLMILIPIININFINM
                     KKNLMLISINNIYWFIMLNYINNYLWMISFMMYMMTNLMLILQMNFFKINFINQMFML
                     NLLSKINMMIILINILNIPPFLMFLIKWMMINMLNFNLIMLIMLLISNIIMFISYFKL
                     IILLTFNLQIYLLSMFINYKNFNFMNWLNLIIILF"
     tRNA            complement(1319..1392)
                     /product="tRNA-Tyr"
     tRNA            1416..1477
                     /product="tRNA-Trp"
     gene            1475..2998
                     /gene="COI"
     CDS             1475..2998
                     /gene="COI"
                     /codon_start=1
                     /transl_table=5
                     /product="cytochrome c oxidase subunit I"
                     /translation="MKKWFFSTNHKNISFMYMYMGIWSGMIGLSMSLIIRIELMNTHN
                     NFNNNSIYYLMITIHAFIMIFFMTMPIIIGSFSNWMIPLMISSPDMIFPRMNNFSFWL
                     LFPSLIIMLMNLFIYNNINTGWTLYPPLSIQNNISINLIIFSLHLNGISSIFSSINFI
                     SSMLTFNPNKYFTFNLTLFCWSIMITSILLILSIPVLASGITMIFLDHNLNFMFFNPL
                     GNGNPIIFQHLFWFFGHPEVYILILPGFGLMSQIINQEMGKIEIFSKLNMIYAMMTIG
                     LLGFIVWAHHMFTIGIDINTQMYFMSATMIIAIPTSIKIFSWILTMNGNKINISPMIL
                     WMIGFILMFSLGGCTGIILSNSIIDMNLHDTYYVIAHFHYVLSMGVIFSILSSMIFWF
                     PLLFNFMMNKNFLMINFINLFISINMTFFPQHFLGLNGMPRRYIMFYDSLIFWNTISS
                     IGSISSFLFLIMFSTIILESMMSKYKILFTIKNFNIEWMNNQPIINHSFNEQNLIIY"
     tRNA            3037..3096
                     /product="tRNA-Leu"
     gene            3098..3775
                     /gene="COII"
     CDS             3098..3775
                     /gene="COII"
                     /codon_start=1
                     /transl_table=5
                     /product="cytochrome c oxidase subunit II"
                     /translation="MSIIMMNFPFNNSMSMMLMNKTNDLFSMLIIMILMIISMMIKFN
                     LKFLFKNKIMIENQSIEMIWTIIPMLLIMWMSYMSIFILYINNEIKLNLITIKILGNQ
                     WFWTYNYLNFNIKFNSYLLNKFPFNFNLIETDNSMIIPINFQIQLIISSLDVIHSWTI
                     PSINIKIDAIPNQINNYKMFLNKINLLYGQCSEICGINHSFMPIKIETINFLNFLNWI
                     KFLDKKN"
     tRNA            3756..3814
                     /product="tRNA-Lys"
     tRNA            3819..3875
                     /product="tRNA-Asp"
     gene            3879..4019
                     /gene="ATP8"
     CDS             3879..4019
                     /gene="ATP8"
                     /codon_start=1
                     /transl_table=5
                     /product="ATP synthase F0 subunit 8"
                     /translation="MTQIMPNYWMLINLMMMLIMILNLILNYYNKYFYMNLIMKKKII
                     NW"
     gene            4016..4627
                     /gene="ATP6"
     CDS             4016..4627
                     /gene="ATP6"
                     /codon_start=1
                     /transl_table=5
                     /product="ATP synthase F0 subunit 6"
                     /translation="MMNMFMIFDPMIFNLQINLIFNFMILIIFINKFWMINLMFNYSK
                     LMLIKNIINNNKFNNKSILLLMYSLMMILLLINMMNILPNLISMSNQISFTLNLTLLF
                     WFNMMIYLLMNNNILFMNLTPINTPIFMISIINFIELNSIIFQIFSLSMRLMINMMMG
                     HIIIQLIFMFKLIIFYLMFEMFIILIQSYIFFILNLLNFNNMN"
     gene            4628..5407
                     /gene="COIII"
     CDS             4628..5407
                     /gene="COIII"
                     /codon_start=1
                     /transl_table=5
                     /product="cytochrome c oxidase subunit III"
                     /translation="MTKTNYLNKFPNMSPWPILTSLNLFMLISYFSIKIINNNIYLFL
                     LLINLMMIIFMWLNNINHENWIINLNNSFLIMSMKLTIIMIIFSELLFFMTFFYINYS
                     YLFFLSFNFNYKFNLKMFKLNFMLAMLNLIILLTSSLTFSIFTYHNYINLNNKINFLF
                     MTIILSIYFILIQIFEYLMFKFNISNSIYFSNFFLLTSFHMNHVLMGLLLMIFNLIST
                     FNLYLNKYKIKLLCWYWHFIDFIWILIILIIYYFINMYKYI"
     tRNA            5379..5434
                     /product="tRNA-Gly"
     gene            5447..5785
                     /gene="ND3"
     CDS             5447..5785
                     /gene="ND3"
                     /codon_start=1
                     /transl_table=5
                     /product="NADH dehydrogenase subunit 3"
                     /translation="MKMILILFSIFMIINMFMFKIINKKIKMNNYLSIECSFNNLNNK
                     KIPYSINFFIIMIIFIIFDMEFFIIIPIILINKKNKIKLMLFYNFMFMLFMFYSMIYE
                     IKYKSINWIY"
     tRNA            5849..5915
                     /product="tRNA-Ala"
     tRNA            6080..6132
                     /product="tRNA-Arg"
     tRNA            6221..6282
                     /product="tRNA-Asn"
     tRNA            6451..6498
                     /product="tRNA-Ser"
     tRNA            complement(6527..6582)
                     /product="tRNA-Phe"
     gene            complement(6733..8211)
                     /gene="ND5"
     CDS             complement(6733..8211)
                     /gene="ND5"
                     /codon_start=1
                     /transl_table=5
                     /product="NADH dehydrogenase subunit 5"
                     /translation="MMIYIYMLLMLMMLMVMGIFFMFLMNLKVIFSIKFGMLNLWMIE
                     LIFFFDKFNLMFMFIICLISIILLIYLMIYLNNLKIFFIIMMFVLFMILLINSINLMS
                     LILWWDMIGLISFLMIMIYNNNKIINYSMIVIFMNRFSDLMMLIMMIFSMSMDLLNLM
                     SILNWEVNYLFYLSLMLKSSQFPLNLWLPSAMVAPLPISALVHSSTLVTLGIYFVFRF
                     FNYLSMFMILYLSLISIFYFSIKMLFIFDLKKLMALSTMNNMSLMLYLLYMNMYMYMY
                     MYMLIHALFKSLMFLCLGMIFYNSNDIQDIRLLGMLNWYMPVTFFCFNFSVFIMLGFF
                     YMSMFFCKDLLFDLFFLIDLNNFFFFFFFFFFSMIYSLKLLMLMLLNNVLYMGKFNYE
                     SLVMSMVLILLLMLNVFCMKMINYIFYIIIYMMMMMKLKFMFLLLMLIFFYLSMELWM
                     MIYLKNFIYLVIVDNYLFFFKYFMIKFNLIFFLMNKLLNFLI"
     tRNA            complement(8209..8265)
                     /product="tRNA-His"
     tRNA            8265..8321
                     /product="tRNA-Glu"
     gene            complement(8336..9622)
                     /gene="ND4"
     CDS             complement(8336..9622)
                     /gene="ND4"
                     /codon_start=1
                     /transl_table=5
                     /product="NADH dehydrogenase subunit 4"
                     /translation="MKLLMMLLLINIMNLNNWFMVKVLLIYFMLMFMSNKLNLLNLKL
                     SSYFMIDKLSILLILMLMMIIIYLFMNKFKLKKMNFLILFIMLILLLMFLMKNLFMLF
                     IFYEMVFMFIIIMLNINSYQYERLISIYYLMMYMIMFSYPLVLMLMQFKLYMYFYLMN
                     LVKLSFMVYMLLMMVFLIKMAYFMFYYWLIKVHVEVSIYMSIFLSSIMLKMGSYCLIR
                     LVNYYMYMYQYNKIIIYMSFFGIMILSLIIFNFIDLKLIIAYSSVIYMNLGIINLMFF
                     FSMSKFIFIMVMIYHSFSSMLMFFMLNEFSKLSFSRMIMLNKGMFKFKNNIDMYMYMV
                     MLINLGSPLSLMFFSELLMLKILKMNYFLLMIIFLLIFMLLLIYNLMIFINLLYSYEM
                     VLFMNKNLNINFLIFIKIIIFLMLMMFMKINLFYLI"
     gene            complement(9639..9947)
                     /gene="ND4L"
     CDS             complement(9639..9947)
                     /gene="ND4L"
                     /codon_start=1
                     /transl_table=5
                     /product="NADH dehydrogenase subunit 4L"
                     /translation="MFLLNINFFFKNKFIYYLLILFFLILMLMFMKKIFFYLIVVEMI
                     YMYMFLNLLIMNLLLMLDMFMFMLIIYMSIIDSIFLMLMIFIMIKKNGNDLLLIKLMI
                     "
     gene            complement(10072..10992)
                     /gene="ND1"
     CDS             complement(10072..10992)
                     /gene="ND1"
                     /codon_start=1
                     /transl_table=5
                     /product="NADH dehydrogenase subunit 1"
                     /translation="MYFMYLMMIKMFLMMINIMISVGFFMLLERKLLGLIQFRLGPNK
                     ILFKGMLQFIMDLIKLMNKNWIMMINWFKLIYFIFPFLLLMINLVMWILLPMNLIIII
                     MMDLIMLILLMLIKVLILMMLIWFLNSIYSILSVIRMIIQMISYDIIIILIFIIFVNY
                     MKNLSLKDLILINLNLNLFMNLMIFFMWLMSLMIEMIRLPFDFNEGESELISGFNLEF
                     SSLNFIYLILIEYMEMIFYMMLTNMLMIYMNLMSLKFYLIILILINNLVWMRGYFVRY
                     RFDKMLMLMWKYLFPMLMFLMFMLFLMMMI"
     tRNA            complement(10981..11032)
                     /product="tRNA-Leu"
     rRNA            complement(11033..12256)
                     /product="lrRNA"
                     /note="16S ribosomal RNA"
     tRNA            complement(12257..12313)
                     /product="tRNA-Val"
     rRNA            complement(12314..13132)
                     /product="srRNA"
                     /note="12S ribosomal RNA"
     D-loop          complement(13133..15379)
                     /note="control region"
     tRNA            complement(15380..15437)
                     /product="tRNA-Pro"
     tRNA            complement(15594..15644)
                     /product="tRNA-Thr"
     gene            15635..16111
                     /gene="ND6"
     CDS             15635..16111
                     /gene="ND6"
                     /codon_start=1
                     /transl_table=5
                     /product="NADH dehydrogenase subunit 6"
                     /translation="MFNFNYIKIILFTIIYLILLMKKMNSYLSTILIFFSITIIFMIY
                     SNIMLKLSFLINLLILIIFSSLIILMTYLTSNFLNFKINKMINPFLILLTLSLFNLMM
                     NINLLNKFLQLKFNFMFLKLNNFNWIKKFFMLLILIMMLMISINLIILKKKKLRKI"
     gene            16129..17211
                     /gene="CytB"
     CDS             16129..17211
                     /gene="CytB"
                     /codon_start=1
                     /transl_table=5
                     /product="cytochrome b"
                     /translation="MMNLIKIKTPSNIYFWWNFGSMLMFFMIIQIFIGFMLSINYFNN
                     SNMFISSFNIFFNLNYGWMIRMFHSNLTSLIFINLIIHIKRNFYFNSFNYKITWIMGM
                     LMFLMLMIESFMGYSLIWNQMSYWAMMVITNFISTIPYIGKNLILWIWGNFNINIILI
                     NRFFSLHFILPMLIMITSIFHLINLHFHKSTNPLGINNNIDLLNLNPLLIIKDFLMFF
                     FFLILFINLNLIHPFLMNNNDNFNMMNYFKTPNHIEPEWYFLFFYSILRSINNKINGL
                     MLLILSIFMLLIYPLFFKNKFKTFTMIFNLMIMITFFNMTIISFLGTKPIEFPFKTIN
                     LILIYFYFMLFFIMYLMSKMMNKFFN"
     tRNA            17212..17300
                     /product="tRNA-Ser"
BASE COUNT     7761 a   1181 c    479 g   7984 t
ORIGIN      
        1 tttatttatt agattaaact aatttaaaaa tttcaaaaat ttttatattt aaataatttt
       61 ttttttaatt attaatttaa taattttaat caatctatta attactattt atttttaaat
      121 aaaatagaaa actatttacc tttaaactca taatttaaaa acagatttta aaaatctatt
      181 ttctataaat attttacatt aataaaatac cttataaaat taaaaggatt actttgataa
      241 agtaaataaa tattcaaaat atttttattt aattaaaaaa ttcaaatttt aattaaatat
      301 aataaattaa tttatctatc tctaacttta ttaaactttt tatcattaat atttttaatt
      361 ttaaatttat cattaaataa ctgactatca ttatgaatta actctgaatt aattattttt
      421 attaatataa taataataac taaattaaat tttaataaag aaattttatt aaaaatattt
      481 attattttat caatttcttc tttaatatta attttaaata ttttaattat taataactat
      541 ttatttatta aatttttctt ttttaaaaac ttaattttta ttattatttg atttaaattt
      601 aatttatttc ctttacatat ttgaatattt atattatcaa aaattaattg aattagattt
      661 tttataatta attatttaat taaaattcct aattttcaat ttatattttt tattataaat
      721 aatcaaatat taacaatttt ttttcttata attcttattc caattattaa tattaatttc
      781 attaatataa aaaaaaattt aatattaatt tcaattaata atatttactg atttattata
      841 ttaaattata ttaataatta tttatgaata atctcattta taatatatat aataactaat
      901 ttaatattaa ttttacaaat aaactttttt aaaattaatt ttattaacca aatatttata
      961 ttaaatttat tatcaaaaat taatataata attattttaa ttaatatttt aaatattccc
     1021 ccttttctta tatttttaat taaatgaata ataattaata tattaaattt caatttaatt
     1081 atattaatca tactattaat ctcaaatatt attatattta tttcttattt taaattaatt
     1141 attctattaa cattcaattt acaaatttat ttactatcta tatttattaa ttataaaaac
     1201 ttcaatttta taaactgatt aaatttaatt attattttat tttaatatat aatatatata
     1261 tatattatct atataaaaat taaatatatt attattatat attatctata taaaagttga
     1321 attattaata ttcaattaat taaatttaca atttaatttt tatcttttat tatccatttt
     1381 tatttaataa ttatatttta ttaaatttta ttaacataaa agattaaaat ttaattttca
     1441 aaattaatta attaatttaa atattaaatc tttaataaaa aaatgatttt tttcaactaa
     1501 ccataaaaat attagattta tatacatata tataggaatt tgatcaggaa taattggatt
     1561 atcaataaga ttaattattc gaattgaatt aataaatact cataataatt ttaataataa
     1621 ctcaatttac tatttaataa ttacaattca tgcatttatt ataatttttt ttataaccat
     1681 accaattatt attggaagat ttagaaattg aataatccca ttaataattt catcacctga
     1741 tataatcttt ccacgtataa ataattttag attttgacta ttatttccat cattaattat
     1801 tatattaata aatttattta tttataataa tattaataca ggatgaacat tatatccacc
     1861 attatcaatt caaaataata tctctattaa cttaatcatt ttttctcttc atttaaatgg
     1921 tatttcatca atttttagat ctattaattt tatttcttct atattaacat ttaatccaaa
     1981 taaatacttt acttttaatt taacattatt ttgttgatca attataatta catccatttt
     2041 attaatttta tcaattccag tattagcaag aggaattact ataatttttc ttgatcataa
     2101 tttaaatttt atatttttta atcctttagg aaatggaaat ccaattattt ttcaacatct
     2161 attttgattt tttggacatc ctgaagttta tattttaatc ttacctggat ttggattaat
     2221 atcacaaatt attaatcaag aaataggaaa aattgaaatt ttcagaaaat taaatataat
     2281 ttatgcaata ataactattg gtttattagg ttttattgta tgagcacatc atatatttac
     2341 tattggaatt gatattaata cacaaatata ttttatatca gcaactatga ttattgctat
     2401 tcctacaaga attaaaattt ttagatgaat tttaactata aatggaaata aaattaatat
     2461 ttctcctata attctatgaa taattggatt tattttaata ttttctcttg gaggatgtac
     2521 aggaattatt ttatcaaatt ccattattga cataaatctt catgatactt attatgtaat
     2581 tgctcatttt cattatgtat tatcaatagg agtaattttt tctattttat ctagaataat
     2641 tttttgattc ccattattat ttaattttat aataaataaa aattttctta taattaattt
     2701 tattaactta tttatctcta ttaatataac cttttttcca caacattttt taggtttaaa
     2761 tggtatacca cgtcgctata ttatatttta tgattcttta attttttgaa atacaatttc
     2821 atccattgga tcaatttctt cttttttatt tttaattata ttttcaacaa ttattcttga
     2881 aagaataata tctaaatata aaatcttatt tactatcaaa aattttaata ttgaatgaat
     2941 aaataatcaa cctattatta atcattcttt taatgaacaa aatttaatta tttattaaaa
     3001 taatcatttt aataaataat taaatatact aaactaatta atatggcaga ctatgcaatg
     3061 aacttaaaat tcatttaaat ttaattttta ttaatttatt tcaattatta taataaattt
     3121 cccttttaat aattccatat caataatatt aataaataaa actaatgact tattctcaat
     3181 attaattatt ataattttaa taattatttc aataataatt aaatttaacc taaaattttt
     3241 atttaaaaac aaaattataa ttgaaaatca atctattgaa ataatttgaa ctattattcc
     3301 aatattacta attatatgaa tatcatatat atcaattttt attttatata ttaataatga
     3361 aattaaacta aatttaatta caatcaaaat cttaggtaat caatgattct gaacatataa
     3421 ttatttaaat tttaatatta aatttaattc atacttacta aataaatttc cattcaactt
     3481 taacttaatt gaaacagata atagaataat tattcctatt aactttcaaa ttcaattaat
     3541 tatttcttct cttgatgtta ttcactcatg aacaattcca tcaattaata ttaaaattga
     3601 tgctattcct aaccaaatta ataattataa aatatttctt aataaaatta atcttttata
     3661 tggacaatgt tcagaaattt gtggaattaa tcatagattc atacctatta aaattgaaac
     3721 tattaatttt ttaaactttc taaattgaat taaattttta gataaaaaaa attaatcttt
     3781 taaattaatt aaagaatttt tattcttcta aaaaaaaata gttaaattaa ataacattat
     3841 atttgtcaaa ttaaaaaaaa aaatttttta aaaaaaaaat tactcaaatt ataccaaatt
     3901 actgaatatt aattaacctt ataataatat taattataat tttaaattta attttaaatt
     3961 actataataa atatttttat ataaatttaa ttataaaaaa aaaaatcatt aactgataat
     4021 aaatatattt ataatttttg atccaataat ttttaattta caaattaatt taatttttaa
     4081 ttttataatt ttaattatct ttattaataa attttgaata attaatttaa tatttaatta
     4141 ttcaaaatta atactaatta aaaatattat taataataat aaatttaata ataaatcaat
     4201 cctattatta atatattccc taataataat tctattatta attaatataa taaatatttt
     4261 acctaattta atttctatat caaaccaaat ttcatttaca ttaaacttaa ctttattatt
     4321 ctgatttaat ataataattt atttattaat aaataacaat attttattta taaatttaac
     4381 tccaattaat acccccattt ttataatttc aattattaat tttattgaat taaatagaat
     4441 tattttccaa atcttttcat tatctatacg attaataatt aatataataa taggacatat
     4501 tattattcaa ttaattttta tatttaaact aattattttt tatttaatat tcgaaatatt
     4561 tattatttta attcaatcat atattttttt tattcttaat ttattaaatt ttaataatat
     4621 aaactaaatg acaaaaacta attaccttaa taaattccct aatatatctc cttgaccaat
     4681 tttaacttca cttaatttat ttatacttat ttcatatttt tctattaaaa ttattaataa
     4741 taatatttat ttattcctat tattaattaa tttaataata attatcttta tatgattaaa
     4801 taatattaat catgaaaact gaatcattaa tttaaataac tcttttttaa ttatatcaat
     4861 aaaattaact attattataa ttattttttc agaactacta ttttttataa cattctttta
     4921 tatcaattat tcatacttat ttttcttatc atttaacttt aattataaat ttaaccttaa
     4981 aatatttaaa cttaatttta tattagcaat attaaactta attattctat taacttcaag
     5041 attaacattc tcaattttta cttatcataa ttatattaat ttaaataata aaattaactt
     5101 tttatttata acaattattt taagaattta ttttatttta attcaaattt ttgaatattt
     5161 aatatttaaa tttaatattt caaattccat ctatttttca aacttctttt tattaacttc
     5221 atttcatata aatcatgtat taataggatt attactaata atttttaatt taatttcaac
     5281 ctttaatctt tatttaaata aatataaaat taaattatta tgttgatatt gacattttat
     5341 tgattttatt tgaattttaa ttatcttaat tatttactat tttattaata tatataaata
     5401 tatttaattt ccaattaaaa taaaacataa aataattaat tcattaataa aaataatttt
     5461 aattttattt agtattttta taattattaa tatatttata tttaaaatta ttaataaaaa
     5521 aattaaaata aataattatt tatcaattga atgtagattt aataatctta ataataaaaa
     5581 aattccttat tctattaact tttttattat tataattatt ttcatcattt ttgatataga
     5641 attttttatt attattccaa ttattttaat taataaaaaa aataaaatta aactaatatt
     5701 attttataat tttatattca tattatttat attctattca ataatttatg aaattaaata
     5761 caaatcaatc aattgaattt attaaatttt attaaatctt aaaataatta ttaatctttt
     5821 ttcaatttaa taaaaatttt aaattattat tattaattta ggattaaaaa atataatttg
     5881 caattatata ataaaaatta atttttttaa taatctttaa ataatttaaa taaaataaat
     5941 tattttactt atatttaatt aaacttaata attaaataaa tataaatatt aatttttatt
     6001 ataatttaat ttattattta attaattaaa atactcatta aataattatt taatataact
     6061 taaaattaca atttttaaat taatataaaa ataattaatt tcgaattaat taaaaattaa
     6121 aaatatatta ataaataaaa aaaaaaatta attattaatt aaaattaatt tttttttata
     6181 attttaaatt caattaatct tattattaat attaaaatat ttaattgaaa taaatttatt
     6241 attgttaata ataaaaatga aaaaaaaaat attccaatta aaataaaatt taattcaatt
     6301 ttaatattaa aattaaatta atattaaatt attatacaat tattattatt tatcaaatat
     6361 atatatatat ttaaatatat atatatatat atatatttat ttattaactt aatttatcaa
     6421 taatattaat tattaaatat aaaataaata aaagataata aatcctaagc ttctaactta
     6481 taattaaatt tatctttatt ttaaatccac ttatttataa ttattaaatt taaaattata
     6541 ctttattttt tcaaaataat attattattt aactatttaa attcttttaa ttaaattaat
     6601 aattaattaa aaaatataaa ttattaaaat aattatataa ataattaata ttaaaaattt
     6661 taacttaaaa aaaaataaaa aataaaaatt aaaatttcta aaaaaaaaaa aaaaaaaaaa
     6721 aaaattaaaa tattaaatta aaaaatttaa taatttattt attaaaaaaa aaattaaatt
     6781 aaatttaatt ataaaatatt taaaaaaaaa taaatagtta tcaacaatta ctaaataaat
     6841 aaaatttttt aaataaatta ttattcataa ttctattctt aaataaaaaa aaattaatat
     6901 taataataaa aatataaatt ttaattttat tattattatt atataaataa taatataaaa
     6961 aatataatta attattttta tacaaaaaac atttaatatt aataataaaa ttaaaactat
     7021 acttataact aaactttcat aattaaattt acctatatat aaaacattat ttaataatat
     7081 taatattaac aactttaatc tataaattat tgaaaaaaaa aaaaaaaaaa aaaaaaaaaa
     7141 aaaattattt aaatcaatta aaaaaaataa atcaaataat aaatctttgc aaaaaaatat
     7201 tcttatataa aaaaatccta atataataaa tactgaaaaa ttaaaacaaa aaaaagttac
     7261 aggtatatat caatttaata ttcctaataa tcgaatatct tgaatatcat tactattata
     7321 aaaaattata cctaaacata aaaatattaa tcttttaaat aaagcatgaa ttaatatata
     7381 tatatatata tatatatata tatttatata taataaatat aatattaaac ttatattatt
     7441 tatagttgat aatgctatta atttttttaa atcaaaaata aataatatct taattctaaa
     7501 ataaaaaatt ctaattaatc ttaaatataa aattataaat attcttaaat aattaaaaaa
     7561 acgaaataca aaataaatac ctaaagttac taaagtagat gaatgaacta aagctgaaat
     7621 tggtaatgga gcaactatag ctctcggtaa tcataaattt aaaggaaatt gagatctttt
     7681 taatattaat cttaaataaa ataaataatt aacttctcaa tttaaaattc ttattaaatt
     7741 taataaatct attcttattc taaaaattat tataattagt attattaaat cactaaatcg
     7801 attcataaaa ataacaatta ttctataatt aataatttta ttattattat aaattataat
     7861 cattaaaaat gaaattaaac caattatgtc tcatcataaa attaatctta ttaaattaat
     7921 tctattaatt aataaaatta taaataatac aaatattata ataataaaaa aaatttttaa
     7981 attatttaaa taaattatta aataaattaa taaaataatt gaaattaaac aaataataaa
     8041 tataaatatt aaattaaatt tatcaaaaaa aaaaattaat tcaattattc ataaattcaa
     8101 tattccaaat ttaatactaa aaataacttt taaatttatt aaaaatataa aaaaaattcc
     8161 tataactatt aatattatca atattaataa tatataaata taaattatta tttataattt
     8221 atctttaact tcacaaatta aaattttttt ttaaactata taaattttta ttaatttaac
     8281 ataaaatatt atattttcaa tataaaaatt aacataaaaa tttctaatat ttaaattaaa
     8341 ttaaataaaa taaattaatt tttataaata ttattaatat taaaaaaata ataattttaa
     8401 taaaaattaa aaaattaata tttaaatttt tatttataaa taatactatt tcataactat
     8461 aaagtaaatt aataaaaatt attaaattat aaatcaataa taatataaaa attaataaaa
     8521 aaataattat taataaaaaa taatttatct ttaaaatttt taatattaat aattccctaa
     8581 aaaatattaa tcttaaaggt cttcctaaat taattaatat tactatatat atatatatat
     8641 caatattatt cttaaattta aatatacctt tatttaatat aattattcgt ctaaatctca
     8701 attttctaaa ttcatttaat ataaaaaata ttaatataga tctaaatcta tgataaatta
     8761 ttactataat aaaaataaat ttacttatac taaaaaaaaa tattaaatta ataattccta
     8821 aatttatata aattacagat gaataagcaa taattaattt taaatcaata aaattaaaaa
     8881 taattaaact taaaattata attccaaaaa atcttatata aataataatt ttattatatt
     8941 gatatatata tatataataa ttaactaaac gaattaaaca atatctacct atttttaata
     9001 taattcttga taaaaaaatt gatatataaa tagatacttc aacatgaact ttaattaacc
     9061 aataataaaa tataaaataa gctattttaa ttaaaaaaac tattattaat aatatataaa
     9121 ctataaacct taatttaact aaatttatta aataaaaata tatatataat ttaaattgta
     9181 ttaatattaa tactaaagga taactaaata taattatata tattattaaa taataaattg
     9241 aaattaaacg ttcatattga taactattaa tatttaatat aataataata aatataaaaa
     9301 ctatttcata aaaaataaat aatataaata aattttttat taaaaatatt aataataaaa
     9361 ttaatataat aaataaaatt aaaaaattta ttttttttaa tttaaattta tttataaata
     9421 aataaataat aattattatt aatatcaaaa ttaataaaat tcttaattta tcaattataa
     9481 aatatcttct taattttaaa tttaataaat ttaatttatt tcttataaac attaatataa
     9541 aataaattaa taaaacttta actataaatc aattatttaa atttataata ttaatcaata
     9601 ataatattat taataattta attttttata cttataatct aaattattaa tttaattaat
     9661 aataaatcat ttccattttt tttaattata ataaaaatta ttaatattaa aaaaatccta
     9721 tcaataattc ttatataaat aattaatata aatataaata tatctaatat taataataaa
     9781 ttcataatta ataaatttaa aaatatatat atataaatta tttctactac aattaaataa
     9841 aaaaaaattt tttttataaa tattaatatt aaaattaaaa aaaataaaat taataaataa
     9901 taaataaatt tatttttaaa aaaaaaatta atatttaata aaaaaatatt aattaatcta
     9961 aaattaatta atctataaaa ttaattttat aaataaatta taaaaaaaaa aatataattt
    10021 tattaaaatt tattaaaact taataaatta aaaaaaaatt atatttttta tttaaattat
    10081 tattattaaa aataatataa atattaaaaa tattaatata ggaaataaat actttcatat
    10141 taacattaat attttatcaa atcgataacg aacaaaatat ccacgtattc aaactaaatt
    10201 attaattaaa attaaaataa ttaaataaaa ttttaaactt attaaattta tataaattat
    10261 taatatatta gttaatatta tataaaaaat tatttctata tattcaatta aaattaaata
    10321 aataaaattt aaagatctaa attctaagtt aaatcctgaa attaactctg attcaccttc
    10381 attaaaatca aaaggtaaac gaattatttc aattattaat cttattaacc atataaaaaa
    10441 aattattaaa tttataaata aatttaaatt taaattaatt aaaattaaat cttttaatct
    10501 taaatttttt atataattta caaaaataat aaaaattaaa ataataataa tatcataaga
    10561 aatcatttga ataattattc gaataactct taaaatccta taaattgaat ttaaaaatca
    10621 aattaatatt attaaaatta atactttaat taatattaat aaaattaata taattaaatc
    10681 tatcataata ataataatta aatttatagg taacaaaatt catattacta aattaattat
    10741 taataataaa aaaggaaaaa taaaataaat taatttaaat caattgatta ttataattca
    10801 atttttattt attaacttaa ttaaatctat aataaattgt aatattcctt taaataaaat
    10861 tttatttgga cctaatcgaa attgaattaa acctaataat tttcgttcta ataatataaa
    10921 aaatcctact ctaattataa tattaattat tattaaaaat attttaatta ttattaaata
    10981 tataaaatat attttaatta aattctaaat ttaatcattt taataatttt ataaaaatta
    11041 taattaatcc tttcgtacta aattataaaa tttttttaaa gataaaatcc aatctaattt
    11101 acatcgattt aaactcaaat catataattt attattagtt gaacaaacta ttaattaaat
    11161 ttttcttttt atttaaaatt aattaattca acatcgaagt aataatcaaa attttttatt
    11221 tattctataa aattttatta tcctgttatc cctaaagtaa ttttttatat tttaatatta
    11281 aaatttaaat attaacttac ttattaattt ttataatata aatacaaaaa aaaaaaattt
    11341 ttcatttacc ccaaataaat taattatatt attaataaaa tttttagggt cttttcgtct
    11401 tttaaattta attaaacttt tttttttaaa ttttaatttc acttaaatat attaataaag
    11461 aaaatttctt atttattcat tcattctagt attcaattaa aatacaaatt attatgctac
    11521 ctttgtacaa tcaatttatt gcagctattt aaaacttaat tcattgagca gaaaatattt
    11581 aaaatttatt tctttaaact atgtttttaa taaacatata aaaatttatt tgcctaattc
    11641 ataaatatat ttttttcatt cataatttat atacatatta ctaatttaat cattattaaa
    11701 aaaaatacca attatttatt taattattaa atttaattta taaattaatt aattaattac
    11761 tttattaata ataaattatt ataaaattta tttaaaaatt aataatttta tttaaattaa
    11821 atattttttt attaacatta ttttatataa ataattttaa ttcttataaa ttaaaatctt
    11881 aattaattta aataaaataa aattttaata aaaatttttt ttataaatta attttaatta
    11941 aattaattta atttaaaatt atatataaat taattgaatt taatttctaa cctaataatt
    12001 atttttattt aataatttaa cattaataaa taatttatta ttaattatta atttttataa
    12061 attattaatt ataatttaat tatttaaatt aatcttaata ctaaaagaac taaaaataaa
    12121 ttatttttta atttaattaa aaatatttat tttatttcta tttttattta ttaattattt
    12181 tattattaat ctttaattta attataattt taaccctttt aataattatt aatttattta
    12241 aattctaatt ttattttata atattttaat ttaaataaat tttatgtaaa aaaattttat
    12301 tatattatat catttcttta ataaattaat taatttatta ataaaaataa aattaaataa
    12361 attttccaat tcatttactt tgtttcgact tattcatttt atattattag aattgacggg
    12421 caatatgaac acattatttt taaatttcaa attaattata atattaattt aacttttaaa
    12481 ttcttataaa ataaatttta taattattaa atttaattta attaattaat aactcattta
    12541 atattaattt aatttttaat attgatctaa catttttaaa ataaataaaa taaaataaaa
    12601 taattttatt attatattta tgacaactat ataaaaaaat taattaatta aattaatagt
    12661 gtaatttcta tttattaaac aaattccttt aataataata atactgccaa aaattaaata
    12721 atttttttta tttattaaat aattattaat attttttttt taaaaattat ttactagggt
    12781 atctaatcct attaaattat aattcttatt tttttttaat tttaatttta ttaattattt
    12841 taattaaaat ttatcatttc atcaattttt aattaattaa aaattattat taatttcatt
    12901 aactttattt taataattaa tattattaat ttaataatat ttgtttaacc gctattgctg
    12961 gcacaaattt aattatattt taaatttaat atttaattta attatttata ttattattta
    13021 atcttaaata ttaattaaaa ataaaattaa ttttattttt ttaatttttt ttattttttt
    13081 atatatatat aatttaattt aattaattat taaataataa ttaaatttta ataaaaaaaa
    13141 aaaaaaaaat aattaatttt ttttatatta atattttttt aattttaaat ttacatatat
    13201 atatatatat aattattatt atttatatgt aaattaaatt aaaattatta tttattttaa
    13261 ttatatattt atatttacat atatatatat atatatataa tattatatat atataaatat
    13321 taatatatat atatatatat aatattatat atatataaat attgatatat atatatatat
    13381 atatatatat taatgtattt ttatattaat atatatatat ataatataat ataaattatt
    13441 atattaataa atatataata tatatatata ttaatatata ttataatata ataatataaa
    13501 tatatatata tatattatat atatatatat ataatatata tatatatatt gtacatatat
    13561 atattaataa tattatatac tagtttttct aagaacgtat ataattatat atttaactat
    13621 taaagttatt taattatatt aacttataag ccctcaccta ttattattgt atataacaat
    13681 ccttattttt ctctttttaa gtgaagatat attagcattt aaacatgtta ttagttatag
    13741 ttattagctg attaaatttg ctattattat atatagacta ttatcatata ttcttaataa
    13801 tggatagata gatagataga tagataggaa tattataaaa aataatttaa tacctttttc
    13861 tatttacttt tttttgtcag ttttttaaaa aactacgtca aaattcccaa atttacctgc
    13921 aaaaattcaa atttctcatg taaatttgcc atactggttg gtaaaaatcg taaatataca
    13981 tgtaaaaatt ttaaactttt taagagcaaa aatggtatac ttatgtatat tttttttaaa
    14041 atattaatcc ttcacattaa aattaattat tattttttat tttaaattaa tcattttaat
    14101 tattatttct ttataattta ataatttttt ttttttagtt atataattat ttttttttcc
    14161 aaattttatg gtttttttcc aaattttatg gttttttttt caaattttat ggtttttttt
    14221 caaattttat ggtttttttt caaattttat ggtttttttt tcaaatttta tggttttttc
    14281 ctaaatctca tggttttttt caaattttat ggttttttcc taaatctcat ggtttttttc
    14341 aaattttatg gttttttcct aaatctcatg gtttttttat atctttataa tttttttact
    14401 tttaatttat tttaatttct attattctat atataatttt atttttattc tcttatataa
    14461 ttttaatttt ttataaaata ataatattat tccatattat ttaattcttt taataatttt
    14521 ttaaattatt taattttaat atatatataa tatatataaa attattattt tatataaata
    14581 atatataaaa ctaataataa ataatgtatt ttatttttat aattaataat ttattttata
    14641 aaataaaata ataaaataaa ttaatttatt atttatatta tatataataa attatcatat
    14701 attaataatt attattcact agtaatattt aaaaataaat ttaaataata tattaataaa
    14761 ttatttatta ataaattaaa aaaacttaaa taaaatatta taataattat ttattaataa
    14821 atttaaaaat aaatttaaat aatatattaa taaattattt attaataaat taaaaaaact
    14881 taaataaaat attataataa ttatttatta ataaatttaa aaataaattt aaataaattt
    14941 attaataatt taaacttata attaaatttt taatttaact aataatttat taaaaaaaaa
    15001 aataaattat aattccttca ataatctatt tttttatatt taattttaat tataaattaa
    15061 aaaattatat aataaaataa ttttaattaa aatttaataa tttaaataaa tttttaatta
    15121 aaaattatat ataaatttac acttatttta catttttttt taaaaatttt ttttttataa
    15181 ttaaataaaa aaaaaaaaat atttattttt attaaattat taatttattt tttttttttt
    15241 atttaattac aattatatat atatataaat ttatattttt ttttatttaa aaaaataaat
    15301 tttaattaaa atcattaaaa tttaataatt tttttttatt ttaaaattaa tttattatat
    15361 aattaattat ttaaaccata aagtattata aaattttaat ctccaaaatt aatattttaa
    15421 ttataaatta aatacttaat taatataata ttattataac ttaattaata aaataatttt
    15481 ctatatttac taaaatttta tttaataaaa taataatttt tttttatttt aattaattta
    15541 tatcttttta tttttctttt tataatataa atatatattt tataattatt ataattaaaa
    15601 aataaaatga ttttgtaaat cattaaatta aacaattttt aattttaact atattaaaat
    15661 tattttattt actattattt atttaatctt attaataaaa aaaataaatt cctatttatc
    15721 tacaatttta atcttttttt ctattactat tatttttata atttattcaa atattatact
    15781 taaattatca tttttaatta atctattaat tttaattatt ttttctagat taattatttt
    15841 aataacttat ttaacctcaa acttcctaaa ttttaaaatt aataaaataa ttaatccatt
    15901 cttaatttta ttaactttat ctttatttaa tttaataata aatattaacc tattaaataa
    15961 atttcttcaa ttaaaattta attttatatt tttaaaactt aataatttta attgaattaa
    16021 aaaatttttt atattattaa ttttaatcat aatattaata atttcaatta atttaattat
    16081 tttaaaaaaa aaaaaattac gaaaaattta aaaaaaaaaa aataataaat gataaactta
    16141 attaaaatta aaactccatc aaatatttac ttttgatgaa attttggatc tatattaata
    16201 ttttttataa ttattcaaat ttttattgga tttatactat ctattaacta ctttaataat
    16261 tccaatatat ttattagatc ttttaatatt ttttttaact taaattatgg atgaataatt
    16321 cgtatatttc atagtaatct tacatcatta atttttatta acctaattat tcatattaaa
    16381 cgaaattttt attttaattc ttttaattat aaaattacat gaattatagg aatattaata
    16441 tttttaatat taataattga atcatttata ggatactcat taatttgaaa tcaaatatct
    16501 tattgagcaa taatagtaat tactaatttt atttcaacta ttccttatat tggtaaaaat
    16561 ttaattttat gaatttgagg aaattttaat attaatatta ttttaattaa tcgattcttt
    16621 tcattacact ttattttacc aatattaatt ataattactt caatttttca tttaatcaat
    16681 ttacatttcc ataaatctac taatccttta ggaattaata ataatattga tttattaaat
    16741 ttaaaccctt tattaattat taaagacttt ttaatatttt tttttttttt aatcttattt
    16801 atcaatttaa atttaattca tccattttta ataaataata atgataattt taatataata
    16861 aattatttta aaactcctaa tcatattgaa ccagagtgat atttcttatt tttctattca
    16921 attttacgat caattaacaa taaaattaat ggattaatac tattaattct ttctattttt
    16981 atattattaa tttatcctct ttttttcaaa aataaattta aaacatttac aataattttt
    17041 aatttaataa ttataattac attttttaat ataactatta ttagattttt aggaacaaaa
    17101 cctattgaat ttccatttaa aactattaat ttaattttaa tttattttta ttttatatta
    17161 ttttttatta tatatttaat aagaaaaata ataaataaat tctttaatta atatttaaat
    17221 ataatttaat taaataaata tttaaataaa aagtttaatt aaaaattatt ttgaaaataa
    17281 ttaactataa ataacttttt ttaaaaaata atttttttta acttaaattt atatatttaa
    17341 tgtatatatt actatatata attaatttaa cttaaaaatt aatttctaat tatttaaatc
    17401 taaaa
//
