# Supplementary material for: Phylogenetic Implications of Mitogenomic Sequences and Gene Rearrangements of Scale Insects (Hemiptera, Coccoidea)
Source: Insects. 2023 Mar 5;14(3):257. doi: 10.3390/insects14030257 (PMC10051623; doi:10.3390/insects14030257)
Supplement: Supplementary file 1 [file insects-14-00257-s001.zip › Supplementary file 3_mitogenomic annotations of Antecerococcus theydoni.txt]

LOCUS       Seq2                   15552 bp    DNA     circular     25-AUG-2022
DEFINITION  mitochondrion, complete mitogenome.
ACCESSION   Seq2
VERSION
KEYWORDS    .
SOURCE      mitochondrion Antecerococcus theydoni
  ORGANISM  Antecerococcus theydoni
            Unclassified.
REFERENCE   1  (bases 1 to 15552)
  AUTHORS   Xu,H. and Liu,X.
  TITLE     Direct Submission
  JOURNAL   Submitted (25-AUG-2022) Forest Protection, Beijing Forestry
            University, No. 35 Qinghua East Road, Haidian District, Beijing,
            100083, China
COMMENT     Bankit Comment: ALT EMAIL:hanny_90@163.com
            Bankit Comment: TAX: No, not new species/combinations; SEE
            ATTACHMENT
            Bankit Comment: TOTAL # OF SEQS:6
            
            ##Assembly-Data-START##
            Assembly Method       :: IDBA-UD v. 1.1.1
            Sequencing Technology :: Illumina
            ##Assembly-Data-END##
FEATURES             Location/Qualifiers
     source          1..15552
                     /organism="Antecerococcus sp"
                     /organelle="mitochondrion"
                     /mol_type="genomic DNA"
     tRNA            complement(1..54)
                     /product="tRNA-Gln"
     tRNA            46..88
                     /product="tRNA-Cys"
     tRNA            73..128
                     /product="tRNA-Met"
     tRNA            130..181
                     /product="tRNA-Ile"
     gene            182..1120
                     /gene="ND2"
     CDS             182..1120
                     /gene="ND2"
                     /codon_start=1
                     /transl_table=5
                     /product="NADH dehydrogenase subunit 2"
                     /translation="MMIFSMLNFLTMNLIMINSSINNWMMMWISSETIFIMNWIVMLK
                     MTTKNKETMFKFLIIQLMTSILMIMLIINFNSNLSNMMNMKKKMILILWIKNNMFPFF
                     IWSMMLCYTNSWMILFTINFTMKIPFMLMLFFSMNMKMMKMFMIMIIFPPMTINFMNM
                     KKNILIMSIINMYWLNLMMYLNNLMWMLTFTPYMMMNLMFMNLMNTNNLNFINQINSL
                     TLKSKILINMMMMNLMNLPPMFMFMWKWLMFKTMLMNKTLLLLLILSNLIMYFNLTKM
                     MITPMLSFNKNKKWNFKKMKTNNKTNLMLMLSLILI"
     tRNA            complement(1121..1177)
                     /product="tRNA-Tyr"
     tRNA            1169..1231
                     /product="tRNA-Trp"
     gene            1218..2744
                     /gene="COI"
     CDS             1218..2744
                     /gene="COI"
                     /codon_start=1
                     /transl_table=5
                     /product="cytochrome c oxidase subunit I"
                     /translation="MKKWTMSTNHKNISTMYMLFGMWSGMMGTSMSMIIRIELMNMNN
                     NMNNNLNYYMMITLHAFIMIFFMTMPIIIGSLSNWMIPLMISSSDLNFPRMNNLSFWL
                     LIPSISLMTSSMFIKSKISSGWTLYPPLSTQNLISLNMIVFSLHINGISSILSSMNFL
                     ISMMNMSQNMNKSTNLSLFCWSIFITSMLLLLSLPVLASSITMLIMDQNFNSMFFNPM
                     GNGNPILYQHLFWFFGHPEVYILILPGFGVMSQIMNQETGKMEIFSKLNMIYAMMSIG
                     ILGFIVWAHHMFTIGLDIDTQMYFMSATMIIAIPTSIKIFSWIMTINGNKIFKSPTML
                     WNLGFITMFSMGGFTGIILSNSIIDMNLHDTYYVIAHFHYVLSMGVVFSIISSILFWM
                     PLNLNLTINPHFTMINFINLFLSINMTFFPQHFLGLNGMPRRYIMFSDFFIFWNSISS
                     LGSMMSFMFIMMFLMIIMESMISKRKMIFKIKNFNQEWSINSPHMIHSFNETSILVKY
                     "
     tRNA            2742..2801
                     /product="tRNA-Leu"
     gene            2801..3472
                     /gene="COII"
     CDS             2801..3472
                     /gene="COII"
                     /codon_start=1
                     /transl_table=5
                     /product="cytochrome c oxidase subunit II"
                     /translation="MMTKMITFNMPFNNSISMIKMNMLNDKILMMMTMIFSTIILMNM
                     FISKNKMIQKNLLMNNKMETTWTIIPILMIIMLTSISTMILYMNNEMKMNILSIKTIG
                     NQWFWFYNYTQMGIKFHSYMMMKETFNFNFLETDNKMIIPINQQIMIMTSSSDVIHSW
                     TMPSMNLKIDAIPNQMNNLTFKTNKINITFGQCSEICGINHSFMPIMMESISMKNFIK
                     WIKQN"
     tRNA            3472..3534
                     /product="tRNA-Lys"
     tRNA            3532..3593
                     /product="tRNA-Asp"
     gene            3582..3725
                     /gene="ATP8"
     CDS             3582..3725
                     /gene="ATP8"
                     /codon_start=1
                     /transl_table=5
                     /product="ATP synthase F0 subunit 8"
                     /translation="MMILTSPNPWIINMLIIQTTFIMLMINKNNQNKKHMNQMKMNKK
                     MKW"
     gene            3719..4324
                     /gene="ATP6"
     CDS             3719..4324
                     /gene="ATP6"
                     /codon_start=1
                     /transl_table=5
                     /product="ATP synthase F0 subunit 6"
                     /translation="MMMNLFNIFDSNIKFMPIMSWMSMTLIILMTLSSWTTTNFNIKL
                     INKISIYTNPLNNKSLMNMLISMLMILMMINLSNIFPNQLTMSTNMSTPINLSINMWT
                     IHVINMMINFKIMMINLSPKNSPMSIMFMINMIELNSLIFQILSLSMRLMINMMMGHI
                     ILKISNNLMLSIMYLPIEMCIIMIQTYIFFTLNLLNLSNSF"
     gene            4324..5079
                     /gene="COIII"
     CDS             4324..5079
                     /gene="COIII"
                     /codon_start=1
                     /transl_table=5
                     /product="cytochrome c oxidase subunit III"
                     /translation="MKMNNPFLLTNPSPWPILLTVCMFNSFINLMISINSKMMKQMIP
                     TMIITLMISIMWMNNLNLNSNLNMIKSMNNKMSTKTVMILIIMSEIMFFSSIFFINMS
                     MKWFNNSMLMFKFNHSSFKLNFMLSLINLMILLTSSMTIMTFTNLNLKKKIKSMKFMS
                     LTLMLGTYFTIIQMYEFNLMNMNMSNSMFMSNFFMLTSFHMLHVMMGMMFMMLILNMK
                     MNNLNSMKTETKALCWYWHFVDMIWMIIFMLIY"
     tRNA            5079..5141
                     /product="tRNA-Gly"
     gene            5138..5494
                     /gene="ND3"
     CDS             5138..5494
                     /gene="ND3"
                     /codon_start=1
                     /transl_table=5
                     /product="NADH dehydrogenase subunit 3"
                     /translation="MIMKIMQLSMTMMLMFKMMSMYTKKMNKNKLKNNLKLPIECGFK
                     NMNNFNSPTSINFLSILMIFVIFDMEMSLTMPMMTNTKKISLMENSIQLKMILMFMFY
                     SMIYEIKTKTIKWKSI"
     tRNA            5486..5534
                     /product="tRNA-Ala"
     tRNA            5532..5593
                     /product="tRNA-Arg"
     tRNA            5565..5625
                     /product="tRNA-Asn"
     tRNA            5630..5682
                     /product="tRNA-Ser"
     tRNA            5654..5707
                     /product="tRNA-Glu"
     tRNA            complement(5702..5755)
                     /product="tRNA-Phe"
     gene            complement(5756..7349)
                     /gene="ND5"
     CDS             complement(5756..7349)
                     /gene="ND5"
                     /codon_start=1
                     /transl_table=5
                     /product="NADH dehydrogenase subunit 5"
                     /translation="MNFVFLFVFFFMFIFFLVFFFMVSGFKVILNFNFGYFYFLSLDL
                     NFFFDKFGLFFVFVIFFISLVLFIYLYIYLLNYYLFLIIFFFVLIMFFLVFSVNFLFL
                     MFMWDLIGFVSFLLVMYYNSSWVLNFGLLVLLMNRFSDLMMFFFFLYLFNCKSLVLLF
                     SFSGLSYFFLFSLILKSAQFPFGLWLLKAMVAPLPVSSLVHSSTLITLGVYMIFRFVY
                     LLDLSLLMISSMLSLVFFSFKIFFVNDLKKLMALSTMNNLSLMIYLVYMDMYIYMYLY
                     MIIHALFKSLSFLVIGNLFFLMGDFQDVRLLGFIGFFCPLSVYLKMICLLIMSGGFYF
                     SMFYCKDLIYDLIFSLKVMNFFFFFFFFFFSLFYMVVLFNKVYMNSMFFISGFFGLSK
                     VMIFSLFFLLLMNLFLVKVFVLSFLEVYFIVSLKLKIVYLYFFFFFFFFSLNFFNLFI
                     LKFFDFLLSTNFFFDYLFFFMLKFFFFVELWNKLMIFFLEGFNFYVYYDLLNYLFMKF
                     GYFFFLKFFYLLVLFLGLFSLFI"
     tRNA            complement(7347..7400)
                     /product="tRNA-His"
     gene            complement(7435..8700)
                     /gene="ND4"
     CDS             complement(7435..8700)
                     /gene="ND4"
                     /codon_start=1
                     /transl_table=5
                     /product="NADH dehydrogenase subunit 4"
                     /translation="MMKMFIMYMLIFFFFDWLKFKVAVIFFFFFFFFLKLNFFFVDFI
                     FFFFLDKLSLIFVLLIMVLMIFIFCMNFSLSFNFWLLILFLIVNLVFFMGNMFSMIMF
                     YEMMIIPLVFLVMGFSSQFERISLLFYLIIYMIMFSYPFLNLIFFLKFYFLVFSLENL
                     SVILIFFLLMVFMLKSALFLFHLWLINVHVEVSVDLSVLLSSVVLKIGSYGLFRLFSI
                     LKFNWFLVSFFFFLFIYGIIVLLILMVNLMDFKLIIAYSSVLYMNFSLLSMFLFSFIS
                     KLSFIFLVVHHSFSSMLMFVVFGMFYGLSKSRLIILNKGFFVNSNFGLFFFIMIFFNI
                     GGPLSLLFFSELFFLVVFTVKFFFFFFFFFFFFFVFFYNLNLIMSIYYDNGLDYYYNC
                     SFFVVNLVFGYVVIILVFFFFLGFFLFEV"
     gene            complement(8700..8954)
                     /gene="ND4L"
     CDS             complement(8700..8954)
                     /gene="ND4L"
                     /codon_start=1
                     /transl_table=5
                     /product="NADH dehydrogenase subunit 4L"
                     /translation="MNLFIFFILFILVFNKMFLFMINMEILYMLLLLILINYLYLING
                     EMFNLILVLVYSVIDSILIFSMIYMMLKVYMVDSLLIMVF"
     tRNA            8951..9012
                     /product="tRNA-Thr"
     gene            8966..9445
                     /gene="ND6"
     CDS             8966..9445
                     /gene="ND6"
                     /codon_start=1
                     /transl_table=5
                     /product="NADH dehydrogenase subunit 6"
                     /translation="MKHWFCKSKKKMILMTYMLMILILMINLNFTTSMMIIYMINLTT
                     MILLSSMFLSKMSMMLTLMLMIIMSSVIMMMTYIIMNLNKKKNMMIKTPYMILFMNSM
                     MMWKINLMNKNKNLIMNLSMFSMMNKTNSSTKMMLIVSMIFFLMMLINLIMSKNKYK"
     tRNA            complement(9439..9493)
                     /product="tRNA-Pro"
     gene            9496..10572
                     /gene="CytB"
     CDS             9496..10572
                     /gene="CytB"
                     /codon_start=1
                     /transl_table=5
                     /product="cytochrome b"
                     /translation="MKLINIKTPSNINLWWNFGSVISTIMMIQILSGIMLSMNYMHKN
                     NMFSSSLQIYMNTNYGWTIRLIHSNLTSMIFIIMLIHMKRSIYFTNMMKKKMWLSGMM
                     MMMMIMFESFIGYSLIWNQMSYWAMMVITNFMSSIPIFGTNLVMWIWGNFNINIILIN
                     RFLSIHFIIPMTLILMMSIHLMILHKNKSSNPLGMNPNMDLMNLNPLFIVKDLILMIL
                     ILTITFNLIMNKPFMFINNDSFNLMNYFKTPNHIEPEWYFLFFFSILRTINNKLNGMM
                     IMMMSITMMFMLPNTNKSKFSYFNPMNKFLLTSLITTILMISFLSTKNTEYPFILINK
                     SLLYIHFLIFPLNYMMNKTFNIKF"
     tRNA            10567..10629
                     /product="tRNA-Ser"
     gene            complement(10632..11543)
                     /gene="ND1"
     CDS             complement(10632..11543)
                     /gene="ND1"
                     /codon_start=1
                     /transl_table=5
                     /product="NADH dehydrogenase subunit 1"
                     /translation="MFFLKKIKVLIMMFSMMIGVGFFMLIERKILGLIQFRFGPNKVL
                     YKGIFQFLMDLFKLILKDLVMMINFYKFIYFFIPCLFIYFQMLVWIMLPFNSLLVNIK
                     FVLIIIMSFLFMKLIFLIIMVWIVFSVYSILSLIRMIIQIISYDVIMILIFIYFMFMI
                     KKFVLTEFMFMINLNIFSSIMVFYFWLISMMVEIIRLPFDFYEGESELVSGFNIEFGC
                     LNFMVLVLGEYMEILYFLMIMGILFFNLFIYGLVFFFYVFIFVYFLVLFRGFFLRYRF
                     DKMLILMWKFIFPLMMMNLIFLIVFFM"
     D-loop          complement(11457..13572)
                     /note="control region"
     tRNA            complement(13575..13628)
                     /product="tRNA-Leu"
     rRNA            complement(13629..14963)
                     /product="lrRNA"
                     /note="16S ribosomal RNA"
     rRNA            14764..15439
                     /product="srRNA"
                     /note="12S ribosomal RNA"
BASE COUNT     7915 a   2006 c    544 g   5087 t
ORIGIN      
        1 atagaataaa ctattattta aatttcaaaa acttaaaaaa aaaaataaaa cctaaaaatt
       61 taactgcaaa ttagaaaaaa agcttttaaa gcatttgaac tcataattca taaaaataaa
      121 tttttcttaa ataagaaacc taaataggaa tactttgata aagtaaaaaa taaacttatt
      181 aatcataatt ttttcaatat taaatttctt aacaataaac ctaattataa tcaactcatc
      241 tattaacaac tgaataataa tatgaatttc atcagaaacc attttcatca taaactgaat
      301 tgtaatatta aaaataacaa caaaaaataa agaaactata tttaaattcc ttatcattca
      361 actaataaca tcaattttaa taattatact aattattaat ttcaattcaa acttaagaaa
      421 cataataaat ataaaaaaaa aaataatttt aatcctatga attaaaaaca acatatttcc
      481 attttttatc tgatcaataa tattatgcta cactaacaga tgaataattc tatttactat
      541 taacttcaca ataaaaattc catttatact catattattt ttctcaataa atataaaaat
      601 aataaaaata tttataatta taattatttt tccaccaata acaattaatt tcataaacat
      661 aaaaaaaaat atcctaatta tatcaatcat caacatatac tgactaaatt taataatata
      721 tttaaataac ttaatatgaa tattaacatt caccccatac ataataataa acctaatatt
      781 tataaactta ataaatacca ataaccttaa tttcatcaac caaattaact cactaacctt
      841 aaaatccaaa attttaatta acataataat aataaactta ataaacctac cacccatatt
      901 tatattcata tgaaaatgac taatatttaa aacaatatta ataaacaaaa ccttattact
      961 attactaatt ttaagaaact taattatata ttttaactta acaaaaataa taattacacc
     1021 aatattatca ttcaacaaaa acaaaaaatg aaatttcaaa aaaataaaaa ctaataataa
     1081 aacaaactta atattaatat tatcactaat cttaatttaa aaataaagga attaaaattc
     1141 taaaataaat ttacaattta ttacaaaatt ctttatttaa acattaaaaa gttaattttc
     1201 aaaattataa tcaaaatatt aaaaaatgaa caatatcaac taatcataaa aacatcagaa
     1261 ccatatatat attatttgga atatgatcag gaataatagg aacatcaata agaataatta
     1321 ttcgaattga actaataaat ataaataaca acataaataa caatttaaac tattatataa
     1381 taattaccct tcatgcattc atcataattt tcttcataac aatacctatt atcatcggaa
     1441 gtttaagaaa ttgaataatc ccattaataa tctcatccag agatctaaat ttcccacgaa
     1501 taaataacct aagattctga ttattaattc catcaatttc attaataaca tcaagtatat
     1561 tcattaaatc aaaaatctca tcaggatgaa ccctttatcc cccattatca actcaaaatt
     1621 taatcagact taatataatt gtattttcac ttcacatcaa cggaatttca tcaatcctaa
     1681 gatcaataaa tttcttaatt tcaataataa atatatctca aaatataaac aaatcaacca
     1741 acctaagact tttttgctga tcaattttta tcacatcaat attactatta ttatcattac
     1801 cagtactagc aagaagaatt actatactaa ttatagacca aaattttaac tcaatatttt
     1861 ttaacccaat aggaaacgga aacccaattt tatatcaaca cctattctga ttttttggac
     1921 acccagaagt atacatccta attttacctg gattcggagt aatatcacaa attataaacc
     1981 aagaaacagg aaaaatagaa atttttagta aactaaatat aatctacgca ataatatcaa
     2041 ttggtattct tggattcatt gtatgagccc accatatatt tactattgga ctagacatcg
     2101 acactcaaat atacttcata tcagcaacca taattatcgc tatcccaaca agaatcaaaa
     2161 tcttcagatg aattataaca attaacggaa acaaaatttt taaatcccca acaatattat
     2221 gaaatcttgg atttattaca atattttcaa taggaggatt tacaggaatt attctttcaa
     2281 actcaattat tgacataaac ttacatgaca catactatgt aatcgcccat ttccattatg
     2341 tattatcaat aggagtagta ttttcaatta tttcaagaat tctattttga atacctttaa
     2401 atttaaacct aaccatcaac ccccacttca caataattaa ttttatcaac ttattcttat
     2461 caatcaatat aacatttttc cctcaacatt tcctaggatt aaatggaata ccacgacgct
     2521 atattatatt ttcagacttt ttcatcttct gaaactcaat ttcatcttta ggatcaataa
     2581 tatcattcat atttatcata atatttttaa taatcatcat agaatcaata atttcaaaac
     2641 gaaaaataat ttttaaaatt aaaaacttta atcaagaatg atcaattaat tcacctcaca
     2701 taatccactc attcaacgaa acttcaattc tagttaaata ctaataaaac ataaaaatgt
     2761 aatgaactta aaattcaaat taaaattaaa aattttatta ataataacaa aaataatcac
     2821 atttaacata ccattcaata actcaatttc aataattaaa ataaatatat taaatgacaa
     2881 aatcctaata ataataacca taattttctc aacaatcatt ttaataaaca tattcatttc
     2941 aaaaaacaaa ataattcaaa aaaacctact tataaacaac aaaatagaaa caacatgaac
     3001 aattatccca attttaataa tcattatact aacttcaatc tcaacaataa tcctatacat
     3061 aaacaacgaa ataaaaataa atattttatc tattaaaacc atcggaaatc aatgattctg
     3121 attttacaac tatacacaaa taggaatcaa atttcattca tacataataa taaaagaaac
     3181 tttcaatttt aatttcctag aaacagacaa taaaataatt atcccaatca accaacaaat
     3241 tataatcata acatcatcat cagatgtcat ccactcatga accataccat caataaactt
     3301 aaaaattgac gcaattccaa atcaaataaa taacttaact ttcaaaacaa acaaaattaa
     3361 cattacattt ggacaatgtt cagaaatctg tggaattaat cacagattta tacctattat
     3421 aatagaatca atttcaataa aaaacttcat taaatgaatt aaacaaaact aattagaaaa
     3481 cttataaagt attaatcttt taaattaaaa caaagaaaaa attttcttct aataattaag
     3541 ttttaaataa cattaatttg tcaaattaaa aaaaaaaatt aataataatt ttaacctcac
     3601 caaacccatg aattattaac atacttatca ttcaaacaac ctttatcata ttaataatta
     3661 acaaaaataa tcaaaataaa aaacatataa accaaataaa aataaataaa aaaataaaat
     3721 gataataaac ctattcaaca tttttgattc aaatattaaa tttataccca tcatatcatg
     3781 aatatctata acattaatta ttttaataac cttatcatca tgaacaacaa ctaattttaa
     3841 cattaaactt attaataaaa tttcaattta cacaaaccca ttaaacaaca aatcattaat
     3901 aaacatactt atttcaatat taataatctt aataataatt aacctatcaa acatttttcc
     3961 aaaccaatta acaatatcca caaatatatc aacaccaatt aacttatcaa tcaacatatg
     4021 aactatccac gtaattaaca tgataattaa ttttaaaatt ataatgatta acttatcacc
     4081 aaaaaattca ccaatatcaa tcatattcat aattaatata attgaattaa acagattaat
     4141 ttttcaaatt ttatcattat caatacgtct aataattaat ataataatag gacatattat
     4201 tttaaaaatt tcaaacaacc taatattatc aattatatac ttaccaattg aaatatgcat
     4261 catcataatt caaacataca ttttttttac cctaaattta ttaaacttat caaattcatt
     4321 ctaatgaaaa taaacaaccc atttttacta actaatccat caccatgacc catcttatta
     4381 accgtatgca tatttaactc tttcattaac ctaataatct caatcaactc aaaaataata
     4441 aaacaaataa tcccaacaat aattattacc ttaataattt caattatatg aataaacaac
     4501 cttaatttaa actcaaactt aaacataatt aaatcaataa acaacaaaat atcaaccaaa
     4561 acagtaataa ttttaattat tatatcagaa attatatttt tctcatcaat tttttttatt
     4621 aatatatcaa taaaatgatt caacaattca atattaatat ttaaatttaa tcactcatcc
     4681 tttaaattaa atttcatatt atcacttatt aatttaataa ttttattaac ttccagaata
     4741 actatcataa cttttaccaa cttaaactta aaaaaaaaaa ttaaatcaat aaaatttata
     4801 tcattaacct taatactagg aacatacttc acaatcatcc aaatatatga atttaaccta
     4861 ataaacataa acatatcaaa ttcaatattc atatcaaatt ttttcatatt aacttctttt
     4921 cacatactac acgtaataat aggaataata tttataatat taatcttaaa tataaaaata
     4981 aataacttaa attcaataaa aacagaaaca aaagccttat gctgatattg acactttgta
     5041 gacataatct gaataattat ttttatacta atttactaaa ttttataaat ataactaata
     5101 ttatatattt aacttccaat taaaaaaaaa aaataaaata attataaaaa ttatacaatt
     5161 atcaataaca ataatattaa tattcaaaat aatatccata tatacaaaaa aaataaacaa
     5221 aaacaaatta aaaaataatt taaaattacc aattgaatgc ggatttaaaa atataaataa
     5281 ttttaattca ccaacatcta tcaatttttt atcaattcta ataattttcg taatttttga
     5341 catagaaata tcattaacca taccaataat aacaaacaca aaaaaaattt cattaataga
     5401 aaattcaatt caattaaaaa taattttaat atttatattt tactcaataa tttatgaaat
     5461 taaaacaaaa accatcaaat gaaaaaggat ttaaaattaa tttgcaatta ataaaaataa
     5521 aaaaaaaaat cttaataaat taaaaaatta aattcgaatt aattttaatt gaaaaaaaaa
     5581 aattactgtt aataatttta aagatcataa ataaatccaa ttaaagaata tttaaaaaat
     5641 aagcttctaa cttaaatttt aagtttactt aaacattaaa ttttcaattt aagacataaa
     5701 aaatttaatt atactttatt ttttcaaaat aatattaata aataactaat taaataaata
     5761 aataaactaa ataaacctaa aaataaaacc aataaataaa aaaactttaa aaaaaaaaaa
     5821 taaccaaact tcataaataa ataatttaac aaatcataat aaacataaaa attaaacccc
     5881 tccaaaaaaa aaattatcaa tttatttcac aattcaacaa aaaaaaaaaa ttttaatata
     5941 aaaaaaaata aataatcaaa aaaaaaatta gtacttaata aaaaatcaaa aaattttaaa
     6001 ataaataaat taaaaaaatt caatctaaaa aaaaaaaaaa aaaaaaaaaa atacaaataa
     6061 acaattttta atttcaatct aacaataaaa taaacctcca aaaaacttaa aacaaaaacc
     6121 ttaaccaaaa acaaatttat taacaataaa aaaaacaaag aaaaaatcat aacctttctt
     6181 aaaccaaaaa aaccagaaat aaaaaatatt ctattcatat aaaccttatt aaacaaaaca
     6241 accatataaa acaaagaaaa aaaaaaaaaa aaaaaaaaaa aaaaaaaatt tataaccttt
     6301 aaactaaaaa ttaaatcata aattaaatct ttacaataaa atatagaaaa ataaaatcct
     6361 cctcttataa ttaataaaca aattatcttt aaataaacac ttaaaggaca aaaaaaacca
     6421 ataaacccta aaagacgaac atcctgaaaa tcacctatta aaaaaaataa atttccaata
     6481 accaaaaatc ttaaactctt aaacaaagca tgaataatta tatataaata catataaata
     6541 tacatatcca tataaaccaa ataaatcatt aaactcaaat tatttatagt agaaagagcc
     6601 attaacttct ttaaatcatt aacaaaaaaa attttaaaac taaaaaaaac caatcttaat
     6661 attctactaa ttattaataa acttagatct aataaataaa caaaacgaaa aatcatataa
     6721 acccctaaag taatcaaagt tgaagaatga accaaagaag aaacaggcaa aggagcaacc
     6781 atagctttca ataatcataa accaaaagga aactgagccc tttttaaaat caaactaaac
     6841 aaaaaaaaat aacttaaacc agaaaaagaa aataataaaa ccaacctttt acaattaaac
     6901 aaatataaaa aaaaaaaaaa catcattaaa tcactaaacc gattcatcaa taaaactaat
     6961 aaaccaaaat ttagaaccca acttctatta taatatataa ctaataaaaa ggaaacaaaa
     7021 ccaattaaat cccatataaa tatcaaaaat aaaaaattaa ccctaaaaac caaaaaaaat
     7081 ataattaaaa caaaaaaaaa aataatcaaa aataaataat aatttaataa ataaatatac
     7141 aaataaataa acaaaaccaa agaaataaaa aaaataacaa aaacaaaaaa taaaccaaat
     7201 ttatcaaaaa aaaaatttaa atctaaactt aaaaaataaa aataaccaaa attaaaattt
     7261 aaaataacct taaaaccact aaccataaaa aaaaaaacca aaaaaaaaat aaatataaaa
     7321 aaaaaaacaa acaaaaaaac aaaatttata tataaattat ccttaacctc acaagttaaa
     7381 attttaatta aactatataa tctaatcttt ttttaaaaaa acaaaaaata acaactaaac
     7441 ctcaaataaa aaaaaaccta aaaaaaaaaa aaaaactaaa ataattacaa cataaccaaa
     7501 aaccaaatta acaacaaaaa aactacaatt ataataataa tctaaaccat tatcataata
     7561 aattgacata attaaattta aattataaaa aaatacaaaa aaaaaaaaaa aaaaaaaaaa
     7621 aaaaaaaaaa aaaaacttaa cagtaaaaac aactaaaaaa aacaactcag aaaaaaacaa
     7681 caaccttaat ggacctccaa tattaaaaaa aattataata aaaaaaaaca acccaaaatt
     7741 tctattaaca aaaaaaccct tatttaaaat aatcaaacga ctttttctta aaccataaaa
     7801 catcccaaaa accacaaata tcaacataga actaaaccta tgatgaacaa ctaaaaaaat
     7861 aaaacttaac tttgaaataa aactaaataa aaacatagat aataaagaaa aatttatata
     7921 taaaacagaa gaataagcaa taattaactt aaaatctatt aaattaacta ttaaaatcaa
     7981 caacacaata attccataaa taaataaaaa aaaaaagaaa gaaactaaaa atcaattaaa
     8041 tttcaaaatt gaaaataaac gaaacaaacc ataactacca atttttaaaa caactctaga
     8101 aagtaaaaca gacaaatcaa cagaaacctc aacatgaaca ttaattaacc ataaatgaaa
     8161 caaaaataaa gcacttttca acataaaaac tatcaacaaa aaaaaaatta aaattactct
     8221 taaattttcc aaactaaaaa ccaaaaaata aaattttaaa aaaaaaatta aatttaaaaa
     8281 aggataagaa aatataatta tataaataat taaataaaac aacaaagaaa ttcgctcaaa
     8341 ttgactacta aaacccataa ccaaaaatac taaaggaata attattatct cataaaacat
     8401 aattattcta aacatattac ctataaaaaa aactaaatta acaattaaaa ataaaatcaa
     8461 taaccaaaaa ttaaaactta acctaaaatt tatacaaaaa ataaaaatca tcaaaaccat
     8521 aattaataaa acaaaaatta aacttaattt atctaaaaaa aaaaaaaaaa taaaatctac
     8581 aaaaaaaaaa tttaatttta aaaaaaaaaa aaaaaaaaaa aaaaaaataa cagcaacctt
     8641 aaattttaac caatcaaaaa aaaagaaaat caatatatat ataataaaca ttttcataat
     8701 taaaaaacca taattagtaa actatcaact atgtaaacct ttaacattat ataaattata
     8761 ctaaaaatta aaattctatc aattacccta taaaccaaga ccaaaattaa attaaatatt
     8821 tccccattaa ttaaatacaa ataattaatc aaaattaaaa gtaataatat atataaaatc
     8881 tctatattaa tcataaataa aaacatctta ttaaaaacca aaataaataa aataaaaaaa
     8941 ataaataaat ttattaaagt tttaaattaa acattgattt tgtaaatcaa aaaaaaaaat
     9001 aattttaata acttatatat taataatctt aattttaata attaacctta attttactac
     9061 ttcaataata attatttata taattaactt aacaacaata atcttattat catcaatatt
     9121 tttatcaaaa atatcaataa tattaacact aatactaata attatcatat caagagttat
     9181 tataataata acatacatca ttataaactt aaataaaaaa aaaaacataa taattaaaac
     9241 accatacata attttattta taaattcaat aataatatga aaaattaact taataaacaa
     9301 aaataaaaat ttaattataa atttatcaat attttcaata ataaataaaa caaactcaag
     9361 aacaaaaata atgctaattg tatcaataat ttttttctta ataatattaa ttaatttaat
     9421 catatcaaaa aacaaatata agtaaaatat atcctttaat ctccaaaact aaaattctca
     9481 aaacttttca cttaaataaa attaattaac atcaaaaccc catctaacat caacttatga
     9541 tgaaattttg gatcagtaat ttcaaccatt ataataatcc aaattttatc aggtatcata
     9601 ctatcaataa actacataca taaaaataac atattttcaa gatcattaca aatttatata
     9661 aacactaatt acggatgaac aatccgacta attcatagaa acctaacatc aataattttt
     9721 atcattatat taattcatat aaaacgaaga atttacttca caaatataat aaaaaaaaaa
     9781 atatgattat caggaataat aataataata ataattatat ttgaatcatt cattggatat
     9841 tcattaatct gaaatcaaat atcatactga gcaataatag taattacaaa ctttatatca
     9901 tcaattccaa tctttggaac aaacctagta atatgaatct gaggaaactt taatattaac
     9961 atcattttaa tcaatcgatt tctatcaatc cactttatta ttcccataac tttaatctta
    10021 ataatatcca ttcaccttat aattttacat aaaaataaat catctaatcc actaggaata
    10081 aacccaaaca tagatttaat aaacctaaac ccattattta tcgtaaaaga ccttatctta
    10141 ataattttaa ttttaacaat tacttttaat ttaattataa ataaaccatt tatatttatc
    10201 aacaatgata gatttaacct aataaattat ttcaaaacac ccaatcacat tgaaccagaa
    10261 tgatatttct tattcttttt ctccattcta cgaacaatca acaacaaact aaacggaata
    10321 ataattataa taatatctat tacaataata tttatattac ccaacacaaa taaatccaaa
    10381 ttttcatatt ttaacccaat aaataaattt ttattaacat cattaattac aactatttta
    10441 ataattagat ttttaagaac aaaaaacact gaatacccat tcattctaat taataaatca
    10501 ttactatata tccatttcct aattttccca ttaaattaca taataaacaa aacatttaac
    10561 atcaaatttt aaatattaag ttaaattata atctattttg aaaatagaaa aaaattacaa
    10621 aattaaaaac actatataaa aaaaacaatt aaaaaaatta aatttattat tattaaagga
    10681 aaaataaatt tccacattaa aataagcatt ttatcaaaac gataacgcaa aaaaaaacca
    10741 cgaaataaaa ccaaaaaata aacaaaaata aaaacataaa aaaaaaaaac taatccataa
    10801 ataaataaat taaaaaacaa aattcccata attattaaga aatataaaat ctccatatat
    10861 tcacctaaaa ctaaaaccat aaaatttaaa catccaaact caatattaaa accagaaacc
    10921 aattcagatt caccctcata aaaatcaaaa ggtaaacgaa taatttcaac tattattcta
    10981 attaatcaaa aataaaaaac cataattcta gaaaaaatat tcaaattaat tataaatata
    11041 aactctgtca aaacaaattt cttaattata aatataaagt aaataaaaat taaaattata
    11101 atcacatcat aagaaataat ttgaataatt atacgaatta atctcaaaat tctataaact
    11161 gaaaaaacaa ttcatactat aataatcaaa aaaattaact tcataaacaa aaaactcata
    11221 ataataatca aaacaaactt aatattaact aacaatgaat taaaaggtaa tataattcaa
    11281 actaatattt gaaaataaat aaataaacaa ggaataaaaa aataaataaa tttataaaaa
    11341 ttaattatta taactaaatc ttttaaaatt aacttaaata aatctattaa aaactgaaaa
    11401 attcctttat ataatacctt attaggacca aaacgaaatt gaattaaacc taaaatttta
    11461 cgttcaatta atataaagaa accaactcca attatcatcc taaatattat aattaatact
    11521 ttaatttttt ttaaaaaaaa aataaataat ttaaaaaact aaatttaaat ttccaaaact
    11581 aaaaaaaaat tcaataaaat taaatttatt taaatatctt ttttaactaa ttccataaac
    11641 acatataaac acatataaac acatataaac acatataaac acatataaac acatataaac
    11701 acatataaac acatataaac acatataaac acatataaac acatataaac acatataaac
    11761 acatataaac acatataaac acatataaac atatataaac atatataaac atatataaac
    11821 atatataaac atatataaac atatataaac atatataaac atatataaac atatataaac
    11881 atatataaac atatataaac atatataaac atatataaac atatataaac atatataaaa
    11941 acatatatat aaacatatat ataaacatat atataaacat atatataagc atatatataa
    12001 acatatatat aagcatatat ataagcatat atataagcat atatataagc atatatataa
    12061 gcatatatat aagcatatat ataagcatat atataagcat atatataagc atatatataa
    12121 gcatatatat aagcatatat ataagcatat atataagcat atataagcat atataagcat
    12181 atataagcat atataagcat atataagcat atataagcat atataagcat atataagcat
    12241 atataagcat atataagcat atataagcat atataagcat atataagcat atatacatac
    12301 atatatacat acatatatac atacatatat acatacatat atacatacat atatacatac
    12361 atatatacat acatatatac atacatatat acatacatat atacatacat atatacatac
    12421 atatatacat acatataagt atatataaat atgtatatat atatatatgt acatatatat
    12481 atatatatat atatgtaaat atatatgtaa aaaacatact tagattaagt aaaataaaaa
    12541 aaaaagcaaa ttttataaga gaattttaat gtaattataa atatttaatt gtacattaaa
    12601 aatatttaaa ttagttaata taatttgttt ttatatttgg aaaagatctc ttaggatata
    12661 tggccttcat atatatttta acctttaatt aacataaata atttgaatta ctaagtacat
    12721 attctttatc ttatttcaac caaaaagatt taattatttt taaatcttgt tgtaatatat
    12781 aaacacaaaa atgacttatt tttttatcaa aaacaacgtt tttttttaaa ttttaacgat
    12841 ttttttttaa attttaacga ttttttttta aattttaacg attttttttt taattttttt
    12901 ttaatttttt ttaatttttt tttaattttt ttttaatttt ttttaatttt tttttaattt
    12961 tttttaattt tttttgattt tttttgattt ttttttaatt ttttttaatt ttttttaatt
    13021 ttttttgatt tttttttcaa aatttacatt ttttttttga tttttttgat tttttttttc
    13081 aaaatttaca tttttttttt tatttttttt tatttttttt tcaaaattta catttttttt
    13141 ttgatttttt tgattttttt ttcaaaattt acattttttt ttttgatttt ttttttcaaa
    13201 atttacattt tttttttttc aaaatttaaa atcttctttt taaaatctaa ttctttttta
    13261 attacttttt ttttaaaaaa attttaaatt atttcattta aaaaaatatt aactttcaat
    13321 tcatcttcaa accataataa ataattaaaa aaaaaaataa atataaaact tcatattatt
    13381 ttttttttat aaaaaacaaa aaaaattaat tatttacata atctaaataa aataaaaatt
    13441 aaacaaaaaa tttaaatata aatccaaata acaaatttta atatatatat atatatatat
    13501 atatatacgc cacatattta aataacatat taaaataaaa acaaaaaaaa taaataaact
    13561 acaaataaaa aaaaaattat ataaataatt tatactaaat tctaaactca gcatatcaaa
    13621 ttaataataa aatctactaa aatcctctcg tactaaaaat aaaaaaaatt attaaagata
    13681 aaatccaacc taactttcgt cggcctaaac tcaaatcaag taatttataa aaagttgaac
    13741 aaactcaaaa aaaaatcatc ctatatatag aaaaaaatta attcaacatc gaggtaataa
    13801 accagccttt aaatttaacc taaaaaaacc aattatcctg ttatccctaa agtaatttta
    13861 ataaacaaaa tttaataata aaaaaaaaaa taaaatttca atttacccca aataaattca
    13921 aaccaataat caatataaaa taacaattaa atttttaggg tcttctcgtc ttttaaaaat
    13981 acctaaatat tttaatcaag attccaaatt caaaaaataa aactaataaa aaatatttct
    14041 catttattca ttcataccag tatccaatta aaacacaaat tattttgcta ccttagtatt
    14101 taaaaaacag ctatttaaaa aaatcattga gcagaacata tcttaaataa aaatcttaaa
    14161 aaaatgtttt taataaacat ttgaaaataa caatttgcct agttaataaa ctaaatttaa
    14221 ataatttact tataaactca taattaaaaa atacaaaaaa attaaataaa ttaattaaac
    14281 ctataaatat taaaaacatt aaactaatat ataaaaatta aatcttaatt aaaaaattat
    14341 aaaaattcca ctcattaaca aactaataaa aaaaaaaaaa aatatattta aattaaaaat
    14401 taaatcttaa atcataatta aaatataaaa ttttatttct tttttaaaaa aaaattaaaa
    14461 tttaattaaa aatgaattta aagcttaaca aatttttata aaataaatta aacgatttca
    14521 tttcaaaact ataataatat aaaaaatttt aattaaacaa aaaaacaaat ataaatatta
    14581 taattattaa taattaaact aataaaaaaa aataaataaa ttgaataaaa ctcatcttat
    14641 tcaaaaaata ctaaaaatta actatttttt tttttttata aaaaacaaaa aatatttcta
    14701 ttaattatat tcaataaaaa aaaaattaaa tttccattta atttactttg tttcgactta
    14761 atcataatta gaattgacgg gcaatatgaa caaacttaaa ttaacttaaa ttttaaatca
    14821 aactaaaaat taatattaaa ttctaaaata ataaaaataa taataaaatt aactttaaaa
    14881 tttataacta attaaaatta aaattatatt taaatattga tctaatataa aattaactta
    14941 aaaatccaaa aataaactta aattaaattt ttaacaacta tatataaaaa taaattttaa
    15001 aattaaaacg tgcaaaatca ttcaaattaa caagttcctc taatatataa aattccgcca
    15061 aattattaat tatatttcaa atttaccaaa aaaatttaat ttaaaaatac tagggtatct
    15121 aatcctattt taaaataata accaattaaa caaatttata tttataaaaa ataaaaaata
    15181 aaaatttcac ctaaaattaa ataatttaaa ttaaaaaata aaaaaaaaaa ttaacaaaaa
    15241 ttaattacct aacctaaaat gtataaccgc tattgctggc acaatattaa tataaattca
    15301 atttaaaact agaattaata aaactaatac taaatattaa taataaacag aatttttaaa
    15361 ttaaataaaa atataaataa ctaattatat aaattaaaca aaatcaataa aatttaaaat
    15421 tttaattaat ttataaaaaa aaaaaaaaaa aaattaaaat tataaacata aaaaaaaaaa
    15481 ataacaaata aatataaatc aataaaataa tttaaactta aattttaacc tataaaaaac
    15541 tattatatta tt
//
