# Supplementary material for: Phylogenetic Implications of Mitogenomic Sequences and Gene Rearrangements of Scale Insects (Hemiptera, Coccoidea)
Source: Insects. 2023 Mar 5;14(3):257. doi: 10.3390/insects14030257 (PMC10051623; doi:10.3390/insects14030257)
Supplement: Supplementary file 1 [file insects-14-00257-s001.zip › Supplementary file 4_mitogenomic annotations of Apiomorpha munita.txt]

LOCUS       Seq3                   15644 bp    DNA     circular INV 25-AUG-2022
DEFINITION  mitochondrion, complete mitogenome.
ACCESSION   Seq3
VERSION
KEYWORDS    .
SOURCE      mitochondrion Apiomorpha munita
  ORGANISM  Apiomorpha munita
            Eukaryota; Metazoa; Ecdysozoa; Arthropoda; Hexapoda; Insecta;
            Pterygota; Neoptera; Paraneoptera; Hemiptera; Sternorrhyncha;
            Coccoidea; Eriococcidae; Apiomorpha.
REFERENCE   1  (bases 1 to 15644)
  AUTHORS   Xu,H. and Liu,X.
  TITLE     Direct Submission
  JOURNAL   Submitted (25-AUG-2022) Forest Protection, Beijing Forestry
            University, No. 35 Qinghua East Road, Haidian District, Beijing,
            100083, China
COMMENT     Bankit Comment: ALT EMAIL:hanny_90@163.com
            Bankit Comment: TAX: No, not new species/combinations; SEE
            ATTACHMENT
            Bankit Comment: TOTAL # OF SEQS:6
            
            ##Assembly-Data-START##
            Assembly Method       :: IDBA-UD v. 1.1.1
            Sequencing Technology :: Illumina
            ##Assembly-Data-END##
FEATURES             Location/Qualifiers
     source          1..15644
                     /organism="Apiomorpha munita"
                     /organelle="mitochondrion"
                     /mol_type="genomic DNA"
                     /db_xref="taxon:308625"
     tRNA            complement(1..55)
                     /product="tRNA-Tyr"
     tRNA            66..131
                     /product="tRNA-Met"
     tRNA            complement(133..181)
                     /product="tRNA-Cys"
     tRNA            182..235
                     /product="tRNA-Ile"
     tRNA            complement(229..282)
                     /product="tRNA-Gln"
     gene            236..1162
                     /gene="ND2"
     CDS             236..1162
                     /gene="ND2"
                     /codon_start=1
                     /transl_table=5
                     /product="NADH dehydrogenase subunit 2"
                     /translation="MYKIMNTIIMFIIINNILMNNNWIMLWINIELLNIIITMNMFNN
                     NELIMKFYINQTIMSLFLIMFLMMFNFSIIINNTMMKNLLMMILWIKFSLFPFNQWTL
                     TLMKSINWNQFILINYINKLPNFIMLMYMMNIKIMYMSMFIMILSLMNFNYLNMKILL
                     LNNSLNNLSWFMLNMMMMKMNMMFLTMYYLFSIMLIMNLMNYKINYINQLNMLNFHNK
                     LSLTLKLMNIMNLPPLTLFLMKWFMLKTIFTNIMIMLMILIMNMMYLLIYMKLILMML
                     MNMFNNKMWYFNNYKLNNISMYLNNFLLMNLF"
     tRNA            1159..1207
                     /product="tRNA-Trp"
     gene            1206..2726
                     /gene="COI"
     CDS             1206..2726
                     /gene="COI"
                     /codon_start=1
                     /transl_table=5
                     /product="cytochrome c oxidase subunit I"
                     /translation="MFKWTYSTNHKKISMLYLILGMWSGMMGMSMSMIIRTELMNLNN
                     NFNNTSIYYMMITIHAFMMIFFMTMPIIIGSFSNWLLPLMINTSDLMFPRLNNLSFWL
                     LTPSLLFMTLSMLLNNNINTGWTMYPPLATQNNLSMNFIIFSLHLNGISSVLSSMNFI
                     MTIMFMNTNFLTNNINMYCWAIMITSMLLILSIPVLASAITMILLDLNFSTMFFNPTG
                     NGNPIIFQHLFWFFGHPEVYILILPGFGLMSQIMNQENGKLEIFSKMNMIYAMMSIGL
                     LGFIVWAHHMFTIGLDIDTQTYFLSSTMIIAIPTGIKIFSWLLTINSNKLFFSPMSMW
                     IMGFMIMFTLGGMTGIILSNSIIDLNLHDSYYVIAHFHYVLSMGVIFSIIASMIFWFP
                     LLMNFNLNNNWLIINFLNLFISINMTFFPQHFLGMNGMPRRYIMYSDYFIMWNSLSSI
                     GSIMSFMFIIIFISIIYESLISKRKLFIKMKLFNNEWMINSPNINHSFNENTKMIY"
     tRNA            2730..2793
                     /product="tRNA-Leu"
     gene            2794..3462
                     /gene="COII"
     CDS             2794..3462
                     /gene="COII"
                     /codon_start=1
                     /transl_table=5
                     /product="cytochrome c oxidase subunit II"
                     /translation="MFSWMMINLQNPFSMNLILMNKLNNQLMLIMIIILMVIMNMLFY
                     IYMSNYINKFIINNQYLEIMWTLIPMIIIISMMMMSITCLYINNEMKLNNLNIKITGN
                     QWFWSYEYLNFYKNINSYMMMKNNFNFNLIETDNSLILPSNLLMMMISYSLDVIHSWS
                     IPSMNIKMDVFPNQINNFMFKSNKNGILYGQCSEICGINHSFMPIKIELIPMKYFINW
                     LNKN"
     tRNA            3474..3530
                     /product="tRNA-Asp"
     tRNA            3553..3617
                     /product="tRNA-Lys"
     gene            3788..3928
                     /gene="ATP8"
     CDS             3788..3928
                     /gene="ATP8"
                     /codon_start=1
                     /transl_table=5
                     /product="ATP synthase F0 subunit 8"
                     /translation="MTQFMPNMWMLLMYINLIMIMYYMKINYFYKLFNMNNYLNIKNL
                     KW"
     gene            3922..4533
                     /gene="ATP6"
     CDS             3922..4533
                     /gene="ATP6"
                     /codon_start=1
                     /transl_table=5
                     /product="ATP synthase F0 subunit 6"
                     /translation="MMMNLFNKFDYNSISNLPMLWILIMFTMIHTFKNNKWMLNYNNF
                     NFINLLLNSNYSTPLNSIKMLMNSLMIMLLMMNLLNLIPNYLSLSNNMIFTLSTTLMF
                     WSMNLFLYLNNNNIMWMNFTPKNTPINLILFINLIELNSLFFLILSLSMRLMINMMMG
                     HIIMFILNNMMLIYMYMLMELFIIIIQSYVFYILILLNFNNSY"
     gene            4542..5330
                     /gene="COIII"
     CDS             4542..5330
                     /gene="COIII"
                     /codon_start=1
                     /transl_table=5
                     /product="cytochrome c oxidase subunit III"
                     /translation="MKINNTFYYINNSPWPIMINLNLMNSMMNFILLFSNSNWNFMNL
                     LIMMLLLIKWNMNSWNEKLIGYKNMYMNLSLKFTLTLFILSEFFMFMSFFYINYSIKY
                     FYNWNLNFKYYLNMFKLNNMISLLNLIILLTSSLTMMKSIYKLNMNSLTFNNYIKLTL
                     ILSIYFVMIQMFEYMIMPFNMSNSLFFSNFYMLTFIHMNHVIMGTLLILMMLMNKMNY
                     MYNNLLKFMMTCWYWHFIDLIWIMIFFIIYYFINMYIMFNFQLK"
     tRNA            5287..5340
                     /product="tRNA-Gly"
     gene            5341..5673
                     /gene="ND3"
     CDS             5341..5673
                     /gene="ND3"
                     /codon_start=1
                     /transl_table=5
                     /product="NADH dehydrogenase subunit 3"
                     /translation="MILLMKIYIIMLIIMSIMNMMLKKMNMHNKTFMSMNSIECGFNS
                     MKNKNMPISMNFILIMIIFILFDFELMLMIPLMLINHFNFNLIMFLTFIIYSLLYEIK
                     NNNINWNY"
     tRNA            5675..5719
                     /product="tRNA-Ala"
     tRNA            5717..5765
                     /product="tRNA-Arg"
     tRNA            5761..5811
                     /product="tRNA-Asn"
     tRNA            5803..5846
                     /product="tRNA-Ser"
     tRNA            5850..5907
                     /product="tRNA-Glu"
     tRNA            complement(5895..5949)
                     /product="tRNA-Phe"
     gene            complement(5935..7539)
                     /gene="ND5"
     CDS             complement(5935..7539)
                     /gene="ND5"
                     /codon_start=1
                     /transl_table=5
                     /product="NADH dehydrogenase subunit 5"
                     /translation="MFNLYSFMLMFIMFFYIILNFIYNFKIMLFLKFNLINLFKFEYL
                     IYLDKFVLIFILIIIMIFNFIIVYNNFYMNDNLFNQLLYLFLMIMLNLILSLNLINLL
                     MWWDLLGLISFVLIIYYNTYYVIKFSMIVMLMNRLGDLMFLFMMSFFLMKFSTELYLN
                     LSFINSYLLFISFMLKSSQFPLNLWLPKAMVAPLPISALVHSSTLVTVGAYFMFRFNN
                     YLVYNFIIIILMLTLIMFSLKMIWMNDFKKLMAYSTMNNLSLMMFMLYMNMYMYMYMY
                     MIIHAMFKSLMFLCVGMFIYNNYDIQDIRMLNLLINYLPLIYFIFIMCVIINSGMVYM
                     SMFYLKDLMFNLVYLYKLNNFFFFFFFFFSMIYLMKCFKYMFVNNIVIISHYLIENIF
                     IMKLMLLLLVFNVLMIKFMLLIYFYLMNFIFLSLNMKILILLIFILEFYLINEVFNLF
                     NLKFIYFIIMNEMMLMLFMFLIIKLNYLLLVLDNCMVNWLEYFNYLFYLNVINEFLNL
                     ISLNNFFLLMILNIYLIFIWLVYLSS"
     tRNA            complement(7540..7595)
                     /product="tRNA-His"
     gene            complement(7596..8867)
                     /gene="ND4"
     CDS             complement(7596..8867)
                     /gene="ND4"
                     /codon_start=1
                     /transl_table=5
                     /product="NADH dehydrogenase subunit 4"
                     /translation="MKLIFMSLMMIFLMNSCKYMFMWFIYMFMFMLMMFNFMINMKLY
                     YYYYYDGLSLLMVIMLMMICMYLLYMFNNLSWYFNFFMYFLNFIFMNYFFMDNILFMF
                     VFYEMMLVFLIMMVSYESYQFERLMAIMYMFMYMLLITYPMLMILFKYNMFMIFFLMK
                     NLIFNFWMFIIMNMIFLFKMAMFMFHYWLIKVHVEVSVWLSIIFSSFLLKVGGYGLLR
                     LLMMINNLKFSMMFLYMVMWGTFLISFMCFLNFDMKMMIAYSSVIYMNMSLIMIYLNF
                     YLSKVSYLMLMFNHSFSSMLMFYMSGEVYNFSKSRMYILKNMFNNKIMMIMFMIIIIN
                     INIPLMLMFFSELYFCMMMIKFNLYFIMIIFMILFMLIIYNMIMFVSLFNLLYLYKFM
                     FLNLSLKNYLLIIKILIMMIFLFIYMDLFMI"
     gene            complement(8868..9131)
                     /gene="ND4L"
     CDS             complement(8868..9131)
                     /gene="ND4L"
                     /codon_start=1
                     /transl_table=5
                     /product="NADH dehydrogenase subunit 4L"
                     /translation="MFIYIIILFMVMFLMLNQKNYFIYLMFMEYMYMYLLFMIYYLNM
                     FNFMNYYFMLMMIIMMIMDSIMIVMIMFSLMKFYGHDLILMKN"
     tRNA            9131..9193
                     /product="tRNA-Thr"
     gene            9165..9650
                     /gene="ND6"
     CDS             9165..9650
                     /gene="ND6"
                     /codon_start=1
                     /transl_table=5
                     /product="NADH dehydrogenase subunit 6"
                     /translation="MKLKIIIKLIMLMNIFTFINLLKINNNWSLLILFLISTMNIFLT
                     LNFLNKFTLLYLITMMIIMSSIMIMIIYMMMNIINYKNNMKIHLLIFHLLFFYLTYFM
                     IKFLKFQNNMLTFKELMMFNKLMNYSMLKKFLFIIFMLMMFMEILNTMMMNNKISMRK
                     F"
     tRNA            complement(9657..9712)
                     /product="tRNA-Pro"
     gene            9717..10793
                     /gene="CytB"
     CDS             9717..10793
                     /gene="CytB"
                     /codon_start=1
                     /transl_table=5
                     /product="cytochrome b"
                     /translation="MKNLFNIKTPSNLYLLWNFGSMIYISSFIQIFLGFMLSMNYMYN
                     NNPYISSFMIYYNLNYGWLLRILHSNFTSLIFILIIIHIKRNIMFMTFFNYKMWLSGM
                     LLLLMMMMISFLGYSLIWNQMSYWAMMVITNFISSIPMIGTMLMKWIWGNFNINIILI
                     NRFFSLHFIMPLMILILSLIHLIILHLNKSSNPLGINNLNDQINLNPNFIIKDFFMYM
                     LLLILFMNLNLINPMFFNNPDNYNMMNYFKTPNHIEPEWYFLFFYSILRSINNKFSGL
                     MIMILTIIMLFLIPKFMKNKFQSNLFNPIFKLLIIMLFMIMFILSYLGTKPIEFPYKE
                     MSMIFINMYFMLFNIIQFTKMIKL"
     tRNA            10792..10836
                     /product="tRNA-Ser"
     gene            complement(10854..11759)
                     /gene="ND1"
     CDS             complement(10854..11759)
                     /gene="ND1"
                     /codon_start=1
                     /transl_table=5
                     /product="NADH dehydrogenase subunit 1"
                     /translation="MIMKLIILIGNMLFVMSFFMLLERKMLGLIQFRLGPNKILIKGI
                     FQFLMDSLKLINKEWLYMYMYMYNYLFIIPLIMIILNFTMWMFLPLNFILIILILSFM
                     MILIIMLIKLIIFMILIWTFKSIYSVLSIIRMMIQLISYDMVIMIVIIYYFYLIKNFM
                     ICMVTLYQMFMCFMFMSLMIFLYWLISVMMEIMRLPFDFFESESELISGFNIEFSSYM
                     FMLMFLVEYLDMIYMMVLSKFMFMFMNYMSLNLIIFYLLIIYILWMRGVLIRYRYDKM
                     LMLLWKFILFNLILMVYFFILILMM"
     tRNA            complement(11746..11803)
                     /product="tRNA-Leu"
     tRNA            complement(11789..11846)
                     /product="tRNA-Val"
     rRNA            complement(11847..12908)
                     /product="lrRNA"
                     /note="16S ribosomal RNA"
     rRNA            complement(12909..13672)
                     /product="srRNA"
                     /note="12S ribosomal RNA"
     D-loop          complement(13673..15644)
                     /note="control region"
BASE COUNT     7212 a   1187 c    471 g   6774 t
ORIGIN      
        1 attttaattt atctaattta aatttacaat ttaattttat tttatttaat ttaaatatat
       61 tattaagaaa aataagctaa acattaacca agctattgaa ctcataattc aaacataaat
      121 tcttttttct aaattaaaat taaatttaaa atttgcaaaa tttttattat taaaatttta
      181 atataaaata tcctttaagg aattacaatg ataatgtaat aattttcttt tataaatcta
      241 taaaattata aatacaatca ttatatttat tattattaat aatatcttaa taaataataa
      301 ctgaattata ttatgaatta atattgaact attaaatatt attattacaa taaatatatt
      361 caataataat gaattaatta taaaatttta tattaatcaa actattatat ctttatttct
      421 tattatattc ctaataatat ttaatttttc tattattatt aataatacaa taataaaaaa
      481 tttattaata ataattttat gaattaaatt ttcattattt ccatttaatc aatgaacttt
      541 aacattaata aaatcaatca attgaaacca atttatttta attaattata ttaataaatt
      601 acctaacttt attatattaa tatatataat aaatattaaa attatataca tatcaatatt
      661 tattataatt ttatctttaa taaattttaa ttatttaaat ataaaaattt tattattaaa
      721 taattcatta aataatttat catgatttat actaaatata ataataataa aaataaatat
      781 aatattctta acaatatatt acttatttag aattatactt attataaatt taataaatta
      841 caaaattaat tacattaacc aattaaatat attaaatttt cataacaaat tatcactaac
      901 cctaaaatta ataaatatta taaatttacc tcccttaact ttatttttaa taaaatgatt
      961 tatattaaaa actattttta ctaatattat aattatacta ataatcttaa ttataaacat
     1021 gatatattta ttaatttata taaaattaat tttaataata ttaataaata tattcaataa
     1081 taaaatatga tattttaata attataaact taacaatatt tctatatatt taaataattt
     1141 tttattaata aatctatttt aagaaattaa aaattaaact tcaaatttaa taaaataaat
     1201 tctttatatt taaatgaaca tactcaacta atcataaaaa aattagaata ttatacttaa
     1261 tcttaggaat atgatcagga ataataggaa tatcaataag tataattatt cgtactgaac
     1321 taataaactt aaataataat tttaataata catcaatcta ttacataata attactattc
     1381 atgcattcat aataattttc tttataacta tacctattat tattggaaga tttagaaatt
     1441 gactacttcc tttaataatt aatacatcag acctaatatt cccacgatta aataacttaa
     1501 gattttgatt attaacacca tcattactat ttataactct aagaatatta ctaaataata
     1561 atatcaatac tggatgaacc atatatcctc cattagcaac acaaaataat ttatcaataa
     1621 atttcattat cttttcttta catttaaatg gtatttcatc agttttaaga tctataaact
     1681 ttatcataac tattatattc ataaatacca actttttaac aaataatatt aatatatatt
     1741 gttgagcaat tataattaca tcaatactat taattttatc aattcctgta ctagctagag
     1801 ctattacaat aattttatta gacttaaact tctcaacaat atttttcaat ccaacaggta
     1861 atggtaatcc aattattttt caacatctat tttgattttt tggacatccc gaagtatata
     1921 ttttaatttt acctggattt ggacttatat cacaaattat aaaccaagaa aatggtaaac
     1981 tagaaatttt cagtaaaata aacataattt atgctataat atcaattggt ttattaggat
     2041 ttattgtatg agctcatcat atatttacaa ttggactaga tattgataca caaacatatt
     2101 ttttatcttc aacaataatt attgctattc caacaggaat taaaatcttt agatgactat
     2161 taactattaa tagaaacaaa ctattttttt caccaatatc tatatgaatc ataggattta
     2221 taattatatt tacattagga ggaataaccg gaatcatttt atcaaattct attattgatt
     2281 taaatttaca tgactcatat tatgtaattg cacatttcca ctatgtacta tcaataggag
     2341 taattttttc tattattgca agaataattt tttgatttcc tctattaata aattttaatt
     2401 taaataataa ttgattaatc attaattttt taaacttatt tatttcaatt aatataactt
     2461 tctttcctca acatttccta ggaatgaatg gaatacctcg acgttacatt atatattctg
     2521 attactttat tatatgaaat tcattatcat caattggatc aattatatca tttatattta
     2581 ttattatttt tatttcaatt atttatgaaa gactaatttc taaacgaaaa ttatttatta
     2641 aaataaaatt atttaataat gaatgaataa ttaattctcc taatattaat cactcattta
     2701 atgaaaatac taaaataatt tattaataaa ttaatataac atataaatgt aatgaattta
     2761 aaattcattt aaacttttta taagttatta attatattct catgaataat aattaattta
     2821 caaaatccat tttcaataaa tttaatctta ataaataaat taaataacca attaatatta
     2881 attataatta tcattttaat agtaattata aatatactat tttacattta cataagaaat
     2941 tacattaata aatttattat taataatcaa tacttagaaa ttatatgaac tttaatcccc
     3001 ataattatta ttatttcaat aataataata tctattactt gtctttatat taataatgaa
     3061 ataaaactta ataatttaaa tattaaaatt acaggaaatc aatgattttg atcttatgaa
     3121 tatttaaact tctataaaaa tattaattca tacataataa taaaaaataa ttttaatttt
     3181 aatttaattg aaaccgacaa tagattaatt ttaccttcaa acctattaat aataataatt
     3241 tcatactcat tagatgttat tcattcatga tctattcctt caataaatat caaaatagat
     3301 gtattcccta atcaaattaa taattttata tttaaatcta acaaaaatgg aatcttatat
     3361 ggccaatgtt cagaaatttg tggtattaat cacagattta tacctattaa aattgaactt
     3421 atcccaataa aatattttat taattgatta aataaaaatt aaattaaatt aataaatatt
     3481 tagttaataa attataacat taatctgtca aattaatata tcaatattta atttaaatat
     3541 ataaatataa ataaatagat aactaaataa aaagtattaa ttttttaaat taattataga
     3601 ttaacatctt ctatttttaa tactatataa ctaattaaat atatattata taaatattta
     3661 tttaaataaa tataaaaaat aaaataaaaa aattaaatta catattatta atacaattaa
     3721 taaatacaaa atttaaatat ttaattaaaa tttaatttta atttaataaa ttaactaaaa
     3781 atatttaatt actcaattta taccaaatat atgaatatta ttaatatata ttaacctaat
     3841 tataattata tattacataa aaatcaatta tttctacaaa ttatttaata taaataatta
     3901 tttaaatatt aaaaatttaa aatgataata aatttattca ataaatttga ttacaattca
     3961 atttcaaatc taccaatatt atgaatttta attatattta caataatcca taccttcaaa
     4021 aataataaat gaatattaaa ttataataac tttaatttta ttaacttatt attaaactca
     4081 aattattcta ctccattaaa ttcaattaaa atattaataa actcattaat aattatatta
     4141 ttaataataa atttattaaa tttaattcct aactatttat cattatctaa taatataatt
     4201 tttaccttat caactacttt aatattttga tctataaact tattcttata cttaaataat
     4261 aataacatta tatgaataaa ctttactcca aaaaatactc caattaattt aatcctattt
     4321 attaatttaa ttgaattaaa tagactattt tttttaattt tatcattatc tatacgatta
     4381 ataattaata taataatagg acatattatt atatttattt taaataatat aatattaatt
     4441 tatatataca tattaataga actattcatt attattattc aatcttacgt attctacatt
     4501 ttaattttat taaattttaa taattcatat taaatactaa aatgaaaatt aataacacat
     4561 tttattatat caataattct ccatgaccaa ttataattaa cttaaattta ataaattcaa
     4621 taataaattt tattttatta ttctctaatt caaattgaaa tttcataaat ttactaatta
     4681 taatattact attaattaaa tgaaatataa attcatgaaa tgaaaaatta attggataca
     4741 aaaatatata tataaattta tcactaaaat ttactttaac attatttatt ttatcagaat
     4801 tttttatatt tataagattt ttctatatta actattcaat taaatatttt tacaattgaa
     4861 atttaaattt taaatattat ttaaatatat ttaaattaaa taacataatt tcattactaa
     4921 acttaattat tttattaact tcaagcctaa ctataataaa atcaatctat aaattaaaca
     4981 taaattcatt aacatttaat aattatatta aactaacttt aattcttaga atttattttg
     5041 ttataattca aatattcgaa tatataatta taccttttaa tatatcaaat tcactatttt
     5101 tctcaaattt ttatatatta acatttattc acataaatca tgtaattata ggaacattat
     5161 taattttaat aatattaatg aataaaataa attatatata taataactta ttaaaattta
     5221 taataacatg ttgatattga catttcattg atctaatttg aattataatt ttttttatca
     5281 tttattattt tattaatata tatattatat ttaatttcca attaaaataa aattaaaata
     5341 ataattttac taataaaaat ttacattatt atattaatta ttatatcaat cataaacata
     5401 atattaaaaa aaataaacat acataataaa acatttatat caataaattc aattgaatgt
     5461 ggatttaatt caataaaaaa taaaaacata cctatttcta taaattttat tttaattata
     5521 attattttta ttttatttga ctttgaatta atactaataa ttcctttaat attaattaat
     5581 cattttaact ttaatttaat catattctta acatttatta tttactctct attatatgaa
     5641 attaaaaata ataatattaa ctgaaattat taacaagata ataaatttta cttgctataa
     5701 atacaataaa tttatcttta ttataaataa ttaatttcga attaataata aaaaaaataa
     5761 ttaattaata aaaattactg ttaataattt aacaaaaaaa ttaagattaa aatttaaact
     5821 tctaatttaa aatataatta atctttaaat attttataat ttaatactaa aatattatat
     5881 tttcaatata aaaataattt aaaatatctt tattttttca aaataatatt aatattaact
     5941 acttaaataa actaaccaaa taaaaattaa ataaatattt aaaattatta ataaaaaaaa
     6001 attatttaat ctaattaaat ttaaaaattc attaataaca tttaaataaa acaaataatt
     6061 aaaatattct aatcaattta ctatacaatt atctaaaact aataataaat aatttaattt
     6121 aataattaaa aacataaata atattaatat tatttcattt ataataataa aataaataaa
     6181 ctttaaatta aacaaattaa aaacctcatt aattaaataa aattctaaaa taaaaatcaa
     6241 taaaattaaa atctttatat ttaaacttaa aaaaataaaa ttcattaaat aaaaataaat
     6301 taataatata aatttaatta ttaaaacatt aaatactaat aataataata ttaattttat
     6361 aataaaaata ttttcaatta aataatgact aataataaca atattattaa caaatatata
     6421 tttaaaacat ttcattaaat aaattatact aaaaaaaaaa aaaaaaaaaa aaaaaaaatt
     6481 atttaattta tataaataaa ctaaattaaa tattaaatcc tttaaataaa atatagatat
     6541 ataaactatt ccactattaa taattacaca cataataaaa ataaaataaa ttaaaggtaa
     6601 ataattaatt aataaattta atattcgaat atcttgaata tcataattat tataaataaa
     6661 tatacctaca cataaaaata ttaatgattt aaatatagca tgaataatta tatatatata
     6721 tatatatata tatatattta tatataatat aaatattatt aaacttaaat tatttatagt
     6781 tgaataagct attaattttt taaaatcatt tatccaaatt atttttaacc taaatataat
     6841 taaagttaat atcaaaataa taataataaa attataaact aaataattat taaatcgaaa
     6901 tataaaataa gcccctactg taactaaagt agaagaatga actaaagctg aaattggtaa
     6961 aggagctact atagctttag gtaatcataa atttaaagga aattgagacc tttttaatat
     7021 aaatctaata aataataaat acctattaat aaatcttaaa tttaaatata attcagttga
     7081 aaattttatt aaaaaaaatc ttattataaa taaaaatatt aaatctccta atcgatttat
     7141 taatattaca atcattctaa atttaatgac ataataagta ttataataaa taattaatac
     7201 aaaagaaatt aaacctaata aatctcatca tattaataaa ttaatcaaat ttaatcttaa
     7261 aattaaatta agtataatca ttaaaaataa atataataat tgattaaata aattatcatt
     7321 tatataaaaa ttattataaa caataataaa attaaaaatt ataataataa ttaaaataaa
     7381 aattaataca aatttatcta aataaattaa atattcaaac ttaaataaat taattaaatt
     7441 aaattttaaa aataatataa ttttaaaatt ataaataaaa tttaaaataa tataaaaaaa
     7501 tataataaat atcaatataa atctatataa attaaaaata atttataaat atctttaatt
     7561 tcacaaatta aaattttact ttaaactata taaatttaaa ttataaataa atctatataa
     7621 ataaataaaa aaattattat aattaaaatt ttaataatta ataaataatt ttttaatgat
     7681 aaatttaaaa atataaattt atataaatat aataaattaa ataatgatac aaatataatt
     7741 atattataaa taattaatat aaataaaatc ataaaaataa ttataataaa atataaatta
     7801 aatttaatta ttattataca aaaatataat tctctaaaaa atattaacat caaaggaata
     7861 ttaatgttaa taataataat tataaatata attattataa ttttattatt aaatatattc
     7921 tttaaaatat atattcgact tttagaaaaa ttatatactt ctcctcttat ataaaatatt
     7981 aatattgatc taaatctatg attaaatatt aatattaaat atcttacttt acttaaataa
     8041 aaatttaaat aaattataat taatcttata tttatataaa taactgatga ataagcaatt
     8101 attattttta tatcaaaatt taaaaaacat ataaatctaa ttaaaaatgt tcctcatata
     8161 actatatata aaaatattat tctaaacttt aaattattaa ttattattaa taaacgtaat
     8221 aaaccatatc cccctacttt caataaaaat gaagaaaaaa taattgataa tcaaaccgat
     8281 acttctacat gaactttaat taatcaataa tgaaatataa atatagctat tttaaataaa
     8341 aaaattatat ttataataat aaacattcaa aaattaaaaa tcaaattttt tattaaaaaa
     8401 aaaatcataa atatattata tttaaataaa attattaata taggatatgt aattaataat
     8461 atatatataa atatatatat aatagctatt aatcgttcaa actgataact ttcataactt
     8521 actattataa ttaaaaatac taatattatt tcataaaata caaatataaa taaaatatta
     8581 tctataaaaa aataatttat aaaaataaaa tttaaaaaat atataaaaaa attaaaatat
     8641 caacttaaat tattaaatat atataataaa tatatacaaa ttattattaa tataattact
     8701 attaataatc taagtccatc ataataataa taataatata attttatatt aattataaaa
     8761 ttaaatatta ttaatataaa tataaacata taaataaatc atataaatat atatttacat
     8821 ctatttatta aaaaaattat tattaatctt ataaaaatta atttcattta attttttatt
     8881 aaaattaaat catgtccata aaatttcatt aatctaaata taattataac aattataatc
     8941 ctatctataa ttattataat aattattata agtataaaat aataatttat aaaattaaat
     9001 atatttaaat aataaattat aaataataaa tatatatata tatattctat aaatattaaa
     9061 taaataaaat aatttttttg atttaatatt aaaaatataa ctataaataa aataataata
     9121 taaataaaaa ttaatttaag ttaaaaacat tgattttgta aatcattaaa ttaaaaatta
     9181 ttattaaatt aattatgtta ataaatatct ttacttttat taatctatta aaaattaata
     9241 acaactgatc tttattaatt ttatttttaa tttcaacaat aaatattttt ttaactttaa
     9301 atttcttaaa taaatttaca ctattatatt taattactat aataattatt atatctagaa
     9361 ttataattat aattatttat ataataataa atattattaa ttataaaaat aatataaaaa
     9421 ttcacttact aatttttcac ttattatttt tttatttaac atattttata attaaatttt
     9481 taaaattcca aaataatata cttactttca aagaattaat aatatttaat aaattaataa
     9541 attactctat attaaaaaaa tttttattta ttatttttat attaataata tttatagaaa
     9601 ttttaaatac aataataata aataataaaa tttcaatacg taaattttaa tatttttaat
     9661 atttattatt tctttaatct ccaaaattaa tattaaattt aacttaaata tataaaatga
     9721 aaaatttatt taatattaaa actccttcta atttatattt attatgaaat tttggttcaa
     9781 taatttatat ttcttctttt attcaaattt ttttaggatt tatattatct ataaactata
     9841 tatataataa taatccttat attagttcat ttataattta ttacaattta aattatggtt
     9901 gactattacg aattttacat agaaatttta cttccttaat ttttatttta attattattc
     9961 acattaaacg taacattata tttataactt tttttaatta caaaatatga ttatcaggaa
    10021 tattactatt attaataata ataataattt catttttagg atactcatta atttgaaatc
    10081 aaatatctta ttgagctata atagttatta caaattttat ttcctctatt ccaataattg
    10141 gaactatatt aataaaatga atttgaggaa attttaatat taatattatt ttaattaatc
    10201 gatttttttc attacatttt attatacctt taataatttt aattttatca ttaattcatt
    10261 taattattct tcatttaaat aagtcatcta accctttagg tattaataat ttaaatgacc
    10321 aaattaattt aaatcctaac tttattatta aagatttttt tatatatata ttattattaa
    10381 tcttatttat aaatttaaat ttaattaatc ccatattttt taataatcca gataattata
    10441 atataataaa ttattttaaa actccaaacc atattgaacc tgaatgatat tttttatttt
    10501 tttattcaat tttacgatca attaataata aattctcagg attaataatt ataattttaa
    10561 caattattat attattttta atccctaaat ttataaaaaa taaatttcaa tcaaatttat
    10621 ttaatccaat tttcaaatta ttaattatta tactatttat aattatattt attttaagtt
    10681 atttaggaac taaacctatt gaattccctt ataaagaaat aagaataatt ttcattaata
    10741 tatattttat actatttaat attattcaat ttacaaaaat aattaaactt tagttaataa
    10801 ataattattt tgaaaataat atacttaaat taacttaaac aattaaaaat aatttatatt
    10861 attaaaatta aaataaaaaa ataaactatt aaaattaaat taaataaaat aaattttcat
    10921 aataatataa gtattttatc atatcgataa cgaattaaaa ctccacgtat tcataaaata
    10981 taaataatta ataaataaaa aataattaaa ttcaaactta tataatttat aaatataaat
    11041 ataaacttac ttaaaactat tatataaatt atatctaaat attcaactaa aaatattaat
    11101 ataaatatat aagatctaaa ttcaatatta aatccagaaa ttaattctga ttcactttca
    11161 aaaaaatcaa aaggtaaacg tataatttct attattactc taattaatca atataaaaaa
    11221 attattaatc ttataaatat aaaacatata aatatttgat ataatgtaac tatacaaatt
    11281 ataaaatttt taattaaata aaaataataa ataataacaa ttataataac catatcataa
    11341 gaaattaatt gaattattat acgaataatc cttaaaaccc tataaataga tttaaaagtt
    11401 caaattaaaa ttataaaaat aattaattta atcaacataa taattaaaat tattataaat
    11461 cttaaaatca aaataattaa aataaaattt aaaggtaaaa atattcatat tgtaaaattt
    11521 aaaataatta taattaaagg aataataaat aaataattat atatatatat atatatatat
    11581 aatcattcct tattaattaa ttttaatcta tctattaaaa attgaaaaat tcctttaatt
    11641 aaaattttat taggacctaa tcgaaattga attaatccta atattttacg ttctaataac
    11701 ataaaaaatg atataacaaa taatatattt ccaattaaaa taattaattt tataattatt
    11761 taaaattatt aaattctaaa tttaatatac ttaataataa aattaaattt aatcctttcg
    11821 tactaaaatt taaattttta ataaagataa aatctaacct aatttacatc ggtctaaact
    11881 caaatcatgt aaaatttatt agtcgaacag actaaaattt aattactttt aataataaaa
    11941 tttatttaat tcaacatcga agtaataacc aataatttta attatttatt atcctgttat
    12001 ccctaaagaa attatttaat tattaattta tttaaaaaat aaaatataaa aataatacaa
    12061 ttttctatta ccccaataaa attaaaatat ttatatataa aactttaaat aaaattttta
    12121 gggtcttttc gtcttttaat ttaattaaat ctttttaaat ttaaaattaa attcaataat
    12181 ttctaaaaat aaaatatata attatatttt ctttcattca agtattcaat taaaatacta
    12241 attattatgc tacctttgta cagttaatat actgcagcta tttaatttta atattttcat
    12301 tgagcagaat attaataata taatttcatt attatatgta tttaataaac aaataattat
    12361 aaatatttgt caaattcatc ttataaattt ttatttattt actaattaat taattataat
    12421 aatttaaatt taatttataa attttaaaaa ttaattatat aaatttttat taataatttt
    12481 tatatattaa ataattatta aaaattaaat aaatttttaa tattaattac taatttaatt
    12541 ataataattt tatattttaa ataaaattat aaacttatat ttataattat taaatataca
    12601 ataaatttta aaatacaata aattttatat attattaatt taattaaatt catttttatt
    12661 catatattaa ttaattgaat ttaatatcta acctaaaata atttttttta taataattaa
    12721 acattattta ataaattaaa ttaattatta ataattaaaa ttatttaata aaaatttttt
    12781 attttaataa tcttaattca aaaagaactt aaaattaaat aattatttta aaaaattaat
    12841 attttttaat tctatattaa attaaataat tattatttta ataaaactat tataaattta
    12901 aataataaat aacttattaa aaataaattt tccaattcat ttactatgtt tcgacttatt
    12961 tatataaaaa ttgacgggca atatgtactt atttaatata aatttcaaaa aataaattta
    13021 taaaatttta attttaaatt ctatttaatt tataatttac atttatactt taatttatta
    13081 aataaattat aattaattta attttatatt tcatttacat attgatttat tattattatt
    13141 taattttata aaaaattaat tataattaat tttttaacaa ctatatataa aaataatata
    13201 aataataaaa ttagtgtaat ttcaattaaa ttaaacaaat ttctctaata attaaataca
    13261 gccaaaatta attaatttta ttattaaatt aataatttta aattaattta ttaaaattta
    13321 ctagggtatc taatcctatt aattattaat ttttaaaaat ttaattttat ataaataatt
    13381 aaattaaaaa tttcacttca aaatttaaat ttaattttac aattaaattt tattatttta
    13441 aatataaata taaattttaa aattatgttt aaccgctatt gctggcacaa aatttatctt
    13501 ttataaaatt ttatttaatt tataaattat aataatttta atattaaata tttattttat
    13561 aattaatatt ttatattaat atttcaaata atttattaat ttaaatatat ataatgaaat
    13621 caaatttaaa aattatcatt aattaatatt attattattg aaatataaat aaatttatat
    13681 aattttattt taactcatat taatctaatc aattcatata tatataatat tataattata
    13741 attatattct taaatataaa ttgacccacc aatcctctaa atatttttta tagttaaatt
    13801 atttaaatta tacaaattta atatttatag tattttatca ttaatattta attatttatc
    13861 taatataatt ataatatttt tatagtacat tatatattta aatatactta taaatatttg
    13921 tatttatatg tacttaaaat catttaaata ctaattatta atataactaa tttatagtaa
    13981 tattaacagt atttattatt ttatattttc ttatttttta aattgtactt aatactttat
    14041 aattagatat ttattttatt catttatatc tatatattta ttaatcataa ttatacaatt
    14101 aattatttgc ccttacctta ttctaatatt tatataaata ttataatatc ttattttatt
    14161 catcattttt tttttgtgtt ttattaaatt tttactttaa ttatttaagc acttattata
    14221 tcttttagat aataattaag ttaaaaataa ctactaaaac atttttttta aaaaaattaa
    14281 caaaaaaaat tagcttcgca tgtgattttt ttctaaaatt ttatgttttt ttttttaaaa
    14341 actatgtttt tttttatatt ttagtgttgt aatcctaaaa aaaatttaaa tttttttaag
    14401 aaaatttttt taaacttatt tctaaattta attttattgt ttttttgttt tatttttttt
    14461 taattctgat ttttttataa aaaccttaaa aaacttaatt ctaaatatat ttaaattaag
    14521 taatattaat aatattaaaa ttattatatt acataattat aaatatattt tatttatata
    14581 atatatcata ttttatttat ataatatatt atattttatt catataatat atcatatttt
    14641 atttatataa tatatcatat tttatttata taatatatca tattttattt atataatata
    14701 tcatatttta tttatataat atatcatatt ttatttatat aatatatcat attttattta
    14761 tataatatat catattttat ttatataata tatcatattt tatttatata atatatcata
    14821 ttttatttat ataatatatc atattttatt tatataatat attatatttt atttatataa
    14881 tatattatat tttattcata taatatatta tattttattt atataattta ttatatttta
    14941 tttatataat attatattat attttattta tataatatat tatattttat tatataatat
    15001 attatatttt atttatataa tatattatat tttatttata ttaattataa tataattaaa
    15061 taatttttat caaatttaaa ttgtaattta taaaatttaa atttacaatt taaattaaat
    15121 acaacttaaa taatatataa tttcaaaatt taatttaaat tatatactta atttatattt
    15181 taaaatatat ttaataataa ttttacttaa atatatataa tgaaatcaaa ttttaaaatt
    15241 atcattaatt aatattatta ttattgaaat ataaataaat ttatataatt ttattttaac
    15301 tcatattaat ctaataaatc aatacatata aataatatta atatatatca aattatataa
    15361 attaattatt attataaaat ttttataaat aaaattactt taattataaa atatttttat
    15421 aactaaaaaa ttaaatatat aattaattat aatatttaat ttatacatta ttaaaacatt
    15481 ttaataaata taaattaaaa tacattatta taaaataatt taaataatcc aatatttatt
    15541 agatttaact aaaattaaat ttcaaaaact taaattataa atataaataa atatataata
    15601 aatatattaa taaaatttaa atttatatta actaataaat aaag
//
