# Supplementary material for: Phylogenetic Implications of Mitogenomic Sequences and Gene Rearrangements of Scale Insects (Hemiptera, Coccoidea)
Source: Insects. 2023 Mar 5;14(3):257. doi: 10.3390/insects14030257 (PMC10051623; doi:10.3390/insects14030257)
Supplement: Supplementary file 1 [file insects-14-00257-s001.zip › Supplementary file 5 _mitogenomic annotations of Ceroplastes japonicus.txt]

LOCUS       Seq4                   15545 bp    DNA     circular INV 25-AUG-2022
DEFINITION  mitochondrion, complete mitogenome.
ACCESSION   Seq4
VERSION
KEYWORDS    .
SOURCE      mitochondrion Ceroplastes japonicus
  ORGANISM  Ceroplastes japonicus
            Eukaryota; Metazoa; Ecdysozoa; Arthropoda; Hexapoda; Insecta;
            Pterygota; Neoptera; Paraneoptera; Hemiptera; Sternorrhyncha;
            Coccoidea; Coccidae; Ceroplastes.
REFERENCE   1  (bases 1 to 15545)
  AUTHORS   Xu,H. and Liu,X.
  TITLE     Direct Submission
  JOURNAL   Submitted (25-AUG-2022) Forest Protection, Beijing Forestry
            University, No. 35 Qinghua East Road, Haidian District, Beijing,
            100083, China
COMMENT     Bankit Comment: ALT EMAIL:hanny_90@163.com
            Bankit Comment: TAX: No, not new species/combinations; SEE
            ATTACHMENT
            Bankit Comment: TOTAL # OF SEQS:6
            
            ##Assembly-Data-START##
            Assembly Method       :: IDBA-UD v. 1.1.1
            Sequencing Technology :: Illumina
            ##Assembly-Data-END##
FEATURES             Location/Qualifiers
     source          1..15545
                     /organism="Ceroplastes japonicus"
                     /organelle="mitochondrion"
                     /mol_type="genomic DNA"
                     /db_xref="taxon:1182649"
     tRNA            1..67
                     /product="tRNA-Met"
     tRNA            58..121
                     /product="tRNA-Trp"
     gene            112..1638
                     /gene="COI"
     CDS             112..1638
                     /gene="COI"
                     /codon_start=1
                     /transl_table=5
                     /product="cytochrome c oxidase subunit I"
                     /translation="MKKWMYSTNHKNISIMYLIIGMWSGMMGMSMSMIIRIELMNTMN
                     NFNFNMTYYMMITIHALLMIFFMTMPIIIGVFSNWLIPLMTSNQDLIYPRLNNLSMWI
                     LFPSLMMLTMSMFVKNKIFTGWTMYPPLSIQNSTSINMTILSLHLNGISSILSSMNFI
                     ISMLNMNSNKMFLNNLSLYCWSIMITSMLIIISIPVLASGITMIIMDHNFNSMFFNPM
                     GNGNPVIFQHLFWFFGHPEVYILILPGFGLMSQIMNQETGKMEIFSKMNMIYAMMSIG
                     VLGFIVWAHHMFTIGLDIDTQLYFMSATMIIAVPTSIKIFSWILTMNGNKTNMSPMMM
                     WSMGFTTMFTMGGLTGIILSNSIIDMNLHDTYYVVAHFHYVLSMGVVFSILSSMIFWY
                     PMMTNNMMKSNMLKINFINLFVSINMTFFPQHFMGLNGMPRRYIMFSDQMMFWNSLSS
                     IGAISTSMFIMMFISMIMESMMSKQKLMFKMKLFNQEWMMNSPSLPHSFNENNIITLK
                     "
     tRNA            1638..1704
                     /product="tRNA-Leu"
     gene            1714..2368
                     /gene="COII"
     CDS             1714..2368
                     /gene="COII"
                     /codon_start=1
                     /transl_table=5
                     /product="cytochrome c oxidase subunit II"
                     /translation="MFVNLSFKLNESNSMINMNKLNDKMMMIMIMLLMMVTMMMMMKN
                     KLMNKSTFENQKMEMMWTTFPSLIIIMMTYLSIPVLYLNNELKMNIMSIKVSGNQWFW
                     NYKYMNFKYSFNSYLMYKKKFNLNLIETDNKIILPFNNQVLLIMTATDVIHSWAMPSM
                     NLKCDTIPGQINNMLIKSNKIGISFGQCSEVCGVNHSFMPIMMETVSMKEFVKWVKKF
                     "
     tRNA            2369..2437
                     /product="tRNA-Lys"
     tRNA            2443..2499
                     /product="tRNA-Asp"
     gene            2500..2640
                     /gene="ATP8"
     CDS             2500..2640
                     /gene="ATP8"
                     /codon_start=1
                     /transl_table=5
                     /product="ATP synthase F0 subunit 8"
                     /translation="MTPMMPNMWLMMLMTTMMMTKILMINNHKEMMLKKKMKNKMNLY
                     KW"
     gene            2634..3245
                     /gene="ATP6"
     CDS             2634..3245
                     /gene="ATP6"
                     /codon_start=1
                     /transl_table=5
                     /product="ATP synthase F0 subunit 6"
                     /translation="MMMNMFSVYDSNLKNVPMNMMMMMMITIMMMKNMNMWNNKNKLM
                     MMKKKMMKTMKDKNNKPLMELFVTMTVMVMMVNLMNLAPNVMSISSMMTFNLSLTMIM
                     WMNTMMMNIKNKKIFLMNLSPKNTPITMMWIINTIEMNSTIFQILSLTMRLSINMMMG
                     HIIMMLMNSWMMMTMYMMVEMMIIMIQTYIFITINMLNFLNTN"
     gene            3246..4007
                     /gene="COIII"
     CDS             3246..4007
                     /gene="COIII"
                     /codon_start=1
                     /transl_table=5
                     /product="cytochrome c oxidase subunit III"
                     /translation="MKTNVMNMMIMNSPWPLLMCMNMMMMMTNLMMNMNKKFLMNMSM
                     MMLMNMLVSFMWMKNSMMEKMMVGMKSNYNEMSMKTMISMIIMTETMFFLTFFYMNFS
                     LSYFNNTMFNMKFNMNMFKLNFMLSFTNLMILLSSSMTLMISTHLNKMKTNKSLMYLK
                     LTITMGMYFVMIQSMEYYMLNFNLSNSIFFSNFFMLTMFHMSHVLLGTLIMMMMKNFK
                     STMLMSNQTKFKMMCWYWHFVDMIWVLIFVVMYTK"
     tRNA            4009..4065
                     /product="tRNA-Gly"
     gene            4066..4401
                     /gene="ND3"
     CDS             4066..4401
                     /gene="ND3"
                     /codon_start=1
                     /transl_table=5
                     /product="NADH dehydrogenase subunit 3"
                     /translation="MIKLMKTLTSTFMLTVMMTMMLKKMMNKTNISNSIECGFNSMKN
                     KKKSMKFKLMSVMLIFIIFDLEVSMLTPMIVTMKKNIYMNMKLMTMMMMFMLMSMMYE
                     MKMKKIKWN"
     tRNA            4393..4446
                     /product="tRNA-Ala"
     tRNA            4438..4490
                     /product="tRNA-Arg"
     tRNA            4488..4542
                     /product="tRNA-Asn"
     tRNA            4541..4589
                     /product="tRNA-Ser"
     tRNA            4589..4642
                     /product="tRNA-Glu"
     tRNA            complement(4636..4691)
                     /product="tRNA-Phe"
     gene            complement(4692..6053)
                     /gene="ND5"
     CDS             complement(4692..6053)
                     /gene="ND5"
                     /codon_start=1
                     /transl_table=5
                     /product="NADH dehydrogenase subunit 5"
                     /translation="MIFSMFTVIMLMIFFFMFFFILVFNLKIMFSICFTSIFMHEMNL
                     VIFIDVYSLFFCMVVLFISFILFVYSFVYMNYDYIFIVLIWFFVFSMVMIIFSIDLIM
                     LIMFWDLIGLISFFLVLLYKNYNSFDSGLLIIFMNRFSDLMIIVIFFFSLEFNCSVLF
                     LNFNVLDFFFFFISLMLKSSQFPLNLWLPMAMVAPIPVSSLVHSSTLVTLGVYLVFRF
                     INYFNFFLIFNFSLISLFYFSIKMIYINDMKKLMALSTMNNLSMMMYLLYMHMYMYMY
                     MYMIIHALFKSLMFLCIGSFIYMNFDIQDVRFMGFFFWFSPLTFYLLLMSIVLMNGMF
                     YLSMFYCKDYFFDLFIYLKYKSFFFFFFFFFFFFFFNFFFFFFFVFLDNFLLLLKFYL
                     MFFVFFSFELNFILFYWMEFINYYFMNFFFCYFFGLFYLFYNCNFLILFFYFIVVLFI
                     YFI"
     tRNA            complement(6049..6099)
                     /product="tRNA-His"
     gene            complement(6111..7376)
                     /gene="ND4"
     CDS             complement(6111..7376)
                     /gene="ND4"
                     /codon_start=1
                     /transl_table=5
                     /product="NADH dehydrogenase subunit 4"
                     /translation="MFGFFFFIFLLFFFFKFFFFFFFFLIFFNFKFSVYFFYFNFYFF
                     FDKFSLLMFYMTMFVLLMIFYYFFYFYYLIVYFYLFNNLIIFLIFFSSNVFYMFVWYE
                     FIFLPLFYFMNLFSYNYERLNSSFYLMVYLLVFSYPFIFLMFKFDFICFFYLLSFIYF
                     DYFMGFMFLVVFLSKMSFFMFHHWLIKVHVEVSVDLSIYFSSILMKLGLYGIMRFFMY
                     MSFFNILFILYLGLIGVFIISLFNFVNMDLKVFIAFSSIIYMNMSLFIISLFNYNSMI
                     GFFFINFFHSLSSMMYFISFGMFNFMSKSRLLISNYGFMNIYKNLFFIFFVLIYLNLF
                     SPLTIGFMGEFILFIVFFFMMKILFIIFCFIFMFNLIYNIIYFLNIGFSSFYFYLYID
                     FKFSVFMLFMFMIFVNLIFFLKFDFFVFY"
     gene            complement(7336..7621)
                     /gene="ND4L"
     CDS             complement(7336..7621)
                     /gene="ND4L"
                     /codon_start=1
                     /transl_table=5
                     /product="NADH dehydrogenase subunit 4L"
                     /translation="MLNIIFLFIFYLFLMFILIFVFHQVSLFFYLVYLEIIFFFIIFL
                     YIYFFFFFFLFFFFFFFFFFFIFFEGFFFFFFFFFLFKFLVFFFLFFYYFF"
     gene            7620..8108
                     /gene="ND6"
     CDS             7620..8108
                     /gene="ND6"
                     /codon_start=1
                     /transl_table=5
                     /product="NADH dehydrogenase subunit 6"
                     /translation="MKKKLLMMSLYMITMMMMMMKNTMKSYFKMLMVMTLLMVVMMMK
                     STLMSKMNMMLTMFIMKVTTSMMIIITYMSINMPKIKKMKNVIMLNFMNLMMMSLMMK
                     KKNTKMKMKMKFKKNKYKMNFIKSMNKKSMKKMLLMIMMMTMMMITVNLMMKNKKNMR
                     KV"
     tRNA            complement(8106..8163)
                     /product="tRNA-Pro"
     tRNA            complement(8182..8235)
                     /product="tRNA-Gln"
     tRNA            complement(8226..8272)
                     /product="tRNA-Cys"
     tRNA            complement(8269..8334)
                     /product="tRNA-Ile"
     gene            8335..9273
                     /gene="ND2"
     CDS             8335..9273
                     /gene="ND2"
                     /codon_start=1
                     /transl_table=5
                     /product="NADH dehydrogenase subunit 2"
                     /translation="MMQMKVMLKTINLLTIMMILSCNNWMSLWIMSEMMFLMNMMMMN
                     EMTKNKELLIKYFIINSVNSSTLIIMMIIQQMMMMNKMTLMKMMMLMNLWMKMSMFPF
                     NWWMMMMSKVNNWMILFNMNLMLKIPSMVMMMMMNMNYIKMMMMMMMIPLISLNMINL
                     KKIIIMMSMNNMYWFIMMMNLNNFILIITFMMYMNLNMTIYKNLNKNKINFINQFNMM
                     NTKFKVMMIILMMNMLNIPPMYMFLMKWMMMKSMLKMNLMMMMMILTNTVMMMNYFKL
                     MMIIMTEFNMKKKSNYNLKTNENMMTNMIFTSMTMI"
     tRNA            complement(9276..9333)
                     /product="tRNA-Tyr"
     tRNA            9336..9387
                     /product="tRNA-Thr"
     gene            9388..10467
                     /gene="CytB"
     CDS             9388..10467
                     /gene="CytB"
                     /codon_start=1
                     /transl_table=5
                     /product="cytochrome b"
                     /translation="MKKSFMIKTPSNIYIWWNIGSSIMLMMTIQILTGIMLSMNYMNK
                     NNPFNSSMNLYLNMNYGWVIRLMHSNMTSIMFIAMFIHMTRGLMYKSFFMMKMWMSGM
                     TMLLLMMMESFVGYSLVWNQMSYWAMMVITNFMSAIPIMGNKMIKIIWGNFNINIILI
                     NRFLSIHFIIPMIIFLMSMIHLMILHKSKSNNPMGLMNKMDMIKLNPIFIIKDMTLMM
                     IIMMMLMNINLINPFMFSNSDSFVMMNYFKTPSHIEPEWYFMFFYSILRSINNKLSGL
                     MMLIMSIISFMIIPKMNMNKFQSFNPLYKTMMLMMINSIILMSILSTKPVEYPFKEIN
                     IIMILTFFSLIPLMKLMNKLWNKLI"
     tRNA            10471..10530
                     /product="tRNA-Ser"
     gene            complement(10530..11450)
                     /gene="ND1"
     CDS             complement(10530..11450)
                     /gene="ND1"
                     /codon_start=1
                     /transl_table=5
                     /product="NADH dehydrogenase subunit 1"
                     /translation="MYLMIIMLKFFVYFFHFMLSVGFFMFMERKFLSLSHLREGPNKV
                     MFKGYLQFLFDMFKLLSKFFFFXFSFNFFFXFXMXXXLFINMLXMWVXLPFNSGFLNT
                     XITILYFXXXXLLKMYFFVLMIFFIFSSYSYISMIRIIIQVISYDIIIILVFLFNFII
                     YSDFSFFMFIFNNISFIFFVNVFIIFIWVMSIMVELIRLPFDFYEGESELISGFNIEY
                     GSFLFLVLVLIEYMEIIYFIILTVFLFLYFDFNSIIFYFVVYLMVFFFIWFRVFFVRY
                     RLDKMLIVLWKFIFPFTMINIFFYYYLNLI"
     tRNA            complement(11440..11497)
                     /product="tRNA-Leu"
     rRNA            complement(11498..12630)
                     /product="lrRNA"
                     /note="16S ribosomal RNA"
     tRNA            complement(12631..12680)
                     /product="tRNA-Val"
     rRNA            complement(12681..13434)
                     /product="srRNA"
                     /note="12S ribosomal RNA"
     D-loop          complement(13435..15545)
                     /note="control region"
BASE COUNT     8031 a   1572 c    699 g   5227 t     16 others
ORIGIN      
        1 agaaaaataa gctaaattaa agctattgaa ctcataattc aataatagaa tcaaattctt
       61 ttttctaaaa gaatattaat taaatttcaa atttaaaaaa aaaaattctt aataaaaaag
      121 tgaatatact caacaaatca caaaaacatt agaattatat atttaattat tggaatatga
      181 tcaggtataa taggtatgtc aataagaata attattcgaa tcgaattaat aaatacaata
      241 aacaatttca atttcaacat aacttactat ataataatta ctattcatgc cctattaata
      301 atctttttta taactatgcc aattattatt ggagttttca gtaattgatt aattccttta
      361 ataacttcca atcaagattt aatctaccca cgactaaata atttaagaat atgaatctta
      421 tttccttcac taataatact aacaataaga atatttgtaa aaaacaaaat ctttactgga
      481 tgaacaatat atccaccttt atccattcaa aattcaacat caattaatat aacaattcta
      541 tcgcttcatt taaacggaat ttcatcaatt ttaagatcta taaactttat tatttccata
      601 ctaaatataa actcaaataa aatattttta aacaatctat cactatactg ctgatcaatt
      661 ataatcactt caatattaat tattatttcc atcccagtat tagcaagagg aattaccata
      721 attattatag accacaactt caattcaata ttttttaacc caataggaaa cggaaatcca
      781 gtaatttttc aacatttatt ttgatttttt ggacacccag aagtttatat tttaattctt
      841 ccaggatttg gattaatatc acaaattata aatcaagaaa caggtaaaat agaaattttt
      901 agaaaaataa atataattta tgctataata tcaatcggag tattaggatt catcgtatga
      961 gcacatcata tattcaccat cggattagac attgatacac aattatactt catatcagca
     1021 actataatta ttgcagtacc aacaagaatt aaaattttta gatgaattct tacaataaat
     1081 ggaaacaaaa caaatatatc accaataata atatgatcaa taggattcac aacaatgttt
     1141 actatagggg gattaactgg tattattcta tcaaactcaa ttattgacat aaatcttcat
     1201 gacacctatt atgtagttgc acattttcac tatgtattat caataggagt agtattttca
     1261 atcctttcaa gtataatctt ttgataccca ataataacaa ataatataat aaaaagaaat
     1321 atactaaaaa tcaattttat taacttattt gtttcaatca acataacatt ctttccccaa
     1381 cattttatag ggttaaatgg aataccacga cgatatatta tattctcaga tcaaataata
     1441 ttctgaaatt ctttatcttc tattggagca atttcaacaa gaatgtttat tataatattc
     1501 atctctataa ttatagaaag aataatatca aaacaaaaac taatgttcaa aataaaacta
     1561 tttaatcaag aatgaataat aaactcacca agtctacccc actctttcaa tgaaaataat
     1621 atcattacat taaaataatt aatatggcag aaaaatgtta tgatcttaaa attcaaaaat
     1681 atttacacaa ataaattatt aataataaat aaaatatttg ttaacttgtc atttaaatta
     1741 aatgaatcaa attcaataat taatataaat aaactaaacg ataaaataat aataatcata
     1801 attatattat taataatagt aactataata ataataataa aaaacaaact aataaataaa
     1861 tcaacatttg aaaaccaaaa aatagaaata atatgaacaa cttttccaag attaattatt
     1921 atcataataa catatttatc aatcccagtt ctttacttaa ataacgaatt aaaaataaat
     1981 attatatcaa ttaaagtatc aggtaatcaa tgattttgaa attataaata cataaatttt
     2041 aaatactcat ttaattcata tttaatatat aaaaaaaaat ttaacttaaa tttaattgaa
     2101 acagacaata aaattatttt acccttcaac aaccaagtat tacttattat aacagcaaca
     2161 gatgtaattc attcatgagc tataccatcc ataaatttaa aatgtgatac aattccaggt
     2221 caaattaaca atatattaat taaatcaaat aaaattggta tttcatttgg acaatgctca
     2281 gaagtctgtg gtgtcaacca cagatttata cctattataa tagaaacagt atcaataaaa
     2341 gaatttgtaa aatgagtaaa aaaattctta ttaggtaact taaaaaaagt attaatcttt
     2401 taaattaaac aaaggaaaaa tatattcctc ctaataaaaa ataataaatt agttaaaaac
     2461 ataacattaa tctgtcaaat taaaattaaa aatttattaa ttacaccaat aataccaaat
     2521 atatgattaa taatactaat aacaacaata ataataacaa aaattttaat aattaacaac
     2581 cacaaagaaa taatgttaaa aaaaaaaata aaaaataaaa taaatttata taaatgataa
     2641 taaacatatt ttcagtatat gattcaaatc taaaaaatgt acctataaat ataataataa
     2701 taataataat cacaattata ataataaaaa acataaatat atgaaacaat aaaaacaaac
     2761 taataataat aaaaaaaaaa ataataaaaa caataaaaga taaaaataat aaaccactaa
     2821 tagaattatt tgtaacaata actgtaatag taataatagt aaatttaata aacttggcac
     2881 ctaatgtaat atcaatttca agaataataa catttaattt atcactaacc ataattatat
     2941 gaataaacac aataataata aatattaaaa acaaaaaaat ttttttaata aatctatctc
     3001 ctaaaaacac cccaattaca ataatgtgaa ttattaacac aattgaaata aatagaacaa
     3061 tttttcaaat tttatcacta actatacgat tatcaattaa tataataata gggcatatca
     3121 tcataatact aataaattct tgaataataa taacaatata tataatagta gaaataataa
     3181 ttattataat tcaaacttat atttttatca ccatcaacat attaaacttt ttaaacacca
     3241 actaaatgaa aacaaacgta ataaacataa taattataaa ctcaccatga cctttattaa
     3301 tatgtataaa cataataata ataataacaa atttaataat aaacataaat aaaaaatttt
     3361 taataaatat atcaataata atattaataa acatattggt ctcatttata tgaataaaaa
     3421 attcaataat agaaaaaata atagtaggta taaaaagaaa ctataatgaa ataagaataa
     3481 aaacaataat ctcaataatc attataacag aaacaatatt ttttttaaca ttcttttata
     3541 taaacttttc tttatcatac ttcaataaca caatatttaa tataaaattt aacataaata
     3601 tatttaaatt aaattttata ctatcattca ctaatttgat aatcctttta tcatcaagaa
     3661 taacattaat aatctctact catttaaata aaataaaaac aaataaatca ttaatatatt
     3721 taaaattaac aattacaata ggaatatatt ttgtaataat tcaatcaatg gaatactaca
     3781 tattaaattt taatttatcc aattcaattt tcttttcaaa cttttttata ttaaccatat
     3841 ttcatatatc tcacgtatta ctaggaacat taattataat aataataaaa aattttaaat
     3901 caacaatatt aatatcaaat caaacaaagt ttaaaataat atgttgatac tgacactttg
     3961 tggatataat ttgagtatta atttttgtag taatatacac aaaataaaat tttattaata
     4021 taaacaaata tatttaattt ccaattaaaa aataaaaata aaattataat taaattaata
     4081 aaaactttaa catcaacctt tatattaaca gttataataa caataatatt aaaaaaaata
     4141 ataaataaaa caaacatttc aaattcaatt gaatgtggtt ttaacagaat aaaaaacaaa
     4201 aaaaaatcta taaaatttaa attaatatca gtaatattaa ttttcattat ttttgaccta
     4261 gaagtatcta tactaacacc aataattgta acaataaaaa aaaacattta tataaacata
     4321 aaattaataa caataataat aatatttata ttaataagaa taatatacga aataaaaata
     4381 aaaaaaatca aatgaaacta aagaaaaaaa ttgcaatttt tataaaacaa aatcttaaaa
     4441 ttttaaatta aattaaattc gaattaataa aaaaaaaaat taaaaattta attgaaaaaa
     4501 atttactgtt aataaataaa aaaataatat attccaatta aaagatgtaa aaataaagct
     4561 tctaactttc aaaaaaaaaa taatctttaa attttaagtt ttattaaaca ttatactttc
     4621 aatataaaaa aataaaaatt taaaaaactt tattttttca aaataatatt ataaatttaa
     4681 ctaattaaac tttaaataaa gtaaataaaa agaacaacaa taaaataaaa aaataaaatt
     4741 aaaaaattac aattataaaa caaataaaat aaaccaaaaa aataacaaaa aaaaaaattc
     4801 ataaaataat aattaataaa ctccattcaa taaaacaaaa taaaattcaa ctcaaatcta
     4861 aaaaaaacaa aaaacattaa ataaaactta agtaacaata aaaaattatc taaaaaaaca
     4921 aaaaaaaaaa aaaaaaaaaa attaaaaaaa aaaaaaaaaa aaaaaaaaaa aaaaaaaaaa
     4981 aaaaaactct tatactttaa ataaataaat aaatcaaaaa aataatcctt gcaataaaat
     5041 atagacaagt aaaatatccc atttattaaa acaattctta ttaatagtaa gtaaaaagtc
     5101 aaaggagaaa accaaaaaaa aaaacccata aaacgaacat cctgaatatc aaaatttata
     5161 taaataaaag aaccaataca taaaaatatt aaagatttaa ataaagcatg aataatcatg
     5221 tatatatata tatatatata tatatgtata taaagtaagt atattattat tcttaaatta
     5281 tttatagtag aaagagctat aagcttcttt atatcgttaa tataaattat tttaatacta
     5341 aaataaaaca aggaaattaa actaaaatta aaaattagaa aaaaattaaa ataattaata
     5401 aaccgaaata ctaaataaac tcctagtgta accaaagtag aagaatgaac aagagaagat
     5461 acaggaatag gggcaactat agccataggt aaccaaagat ttaaaggaaa ttgagaactc
     5521 ttaagtatta aactaataaa aaaaaaaaaa aaatctaaca cattaaaatt caaaaataaa
     5581 acagaacaat taaattctaa agaaaaaaaa aaaataacaa taatcattaa atcactaaaa
     5641 cgatttataa aaataattaa taatcctctg tcaaatgaat tataattttt ataaagcaac
     5701 actaagaaaa aagaaattaa accaattaaa tctcaaaata taattaatat aattaaatca
     5761 attctaaaaa taattataac catactaaaa acaaaaaatc aaattaaaac aataaaaata
     5821 taatcataat ttatataaac aaaagaataa acaaacaaaa taaaagaaat aaataataca
     5881 actatacaaa aaaataaact gtaaacatca ataaaaatga ccaaatttat ttcatgtata
     5941 aaaatagaag taaaacaaat tgaaaatata atcttaagat taaaaactaa aataaaaaaa
     6001 aatataaaga aaaaaattat caatataata acagtaaata tagaaaaaat aatttataaa
     6061 aatttttaat atcacaaatt aaagttttta attaaactaa ataaataaac ctaataaaaa
     6121 acaaaaaaat caaatttcaa aaaaaaaatc aaattaacaa aaatcataaa tataaataat
     6181 ataaaaacac taaacttaaa atcaatatat aaataaaaat aaaaagaact aaacccaata
     6241 tttaaaaaat aaataatatt ataaattaaa ttaaatataa aaataaaaca aaaaataata
     6301 aataaaattt ttatcataaa aaaaaaaaca ataaacaaaa taaattctcc tataaaacca
     6361 atagtcaaag gactaaacaa atttaaataa atcaaaacaa aaaaaataaa aaataaattt
     6421 ttataaatat ttataaaacc ataattagaa attaacaaac gacttttaga tataaaatta
     6481 aatataccaa aactaataaa atatattatt gaacttaaac tatgaaaaaa attaataaaa
     6541 aaaaaaccaa ttattctatt ataattaaat aaagaaataa taaataaaga catatttata
     6601 taaataatag aagaaaaagc aataaaaacc tttaaatcta tattaacaaa attaaacaaa
     6661 gaaataataa aaactccaat caatcctaag tacaaaataa ataaaatatt aaaaaaactt
     6721 atatatataa aaaaccgtat aattccataa agaccaagct tcatcaaaat actagaaaaa
     6781 taaatagata aatcaacaga aacttctaca tgcaccttaa ttaaccaatg atgaaatata
     6841 aaaaaagaca ttttagataa aaaaaccact aaaaatataa atcctataaa ataatcaaaa
     6901 taaataaaac ttaataaata aaaaaaacaa ataaaatcaa atttaaacat taaaaaaata
     6961 aaaggataag aaaaaacaag caaataaacc atcaaataga atgaagaatt taaacgctca
     7021 taattataac taaataaatt tataaaataa aacaaaggta aaaaaataaa ttcatatcaa
     7081 acaaatatat aaaaaacatt tgaagaaaaa aaaattaaaa aaataattaa attattaaat
     7141 aaataaaaat aaacaatcaa ataataaaaa taaaagaaat aataaaaaat cattaacaat
     7201 acaaatatag tcatataaaa tattaataat ctaaatttat caaaaaaaaa ataaaaatta
     7261 aaataaaaaa aataaacaga aaacttaaaa ttaaaaaaaa tcaaaaaaaa aaaaaaaaaa
     7321 aaaaaaaatt taaaaaaaaa aaataataaa aaaataaaaa aaaaaaaacc aaaaatttaa
     7381 ataaaaaaaa aaaaaaaaaa aaaaaaaaaa acccctcaaa aaaaataaaa aaaaaaaaaa
     7441 aaaaaaaaaa aaaaaaaaat aaaaaaaaaa aaaaaaaaaa ataaatatat aaaaaaataa
     7501 taaaaaaaaa aataatttct aaataaacta aataaaaaaa taacctaact tgatgaaaaa
     7561 caaaaatcaa aataaacatt aaaaataaat aaaaaataaa taaaaaaatg atatttaata
     7621 tcaaaaaaaa attattaata atatcattat atataattac aataataata ataataataa
     7681 aaaatacaat aaaatcatat tttaaaatac ttatagtaat aacattatta atagtagtaa
     7741 taataataaa atcaacatta atatcaaaaa taaatataat attaacaata tttatcataa
     7801 aagtaacaac aagaataata attatcatta cgtatatatc aattaatata ccaaaaatta
     7861 aaaaaataaa aaatgttatc atgttaaatt ttataaactt aataataata tcattaataa
     7921 taaaaaaaaa aaacactaaa ataaaaataa aaataaaatt taaaaaaaat aaatataaaa
     7981 taaattttat taaatcaata aacaaaaaaa gaataaaaaa aatattatta ataattataa
     8041 taataacaat aataataatc acagtaaacc taataataaa aaataaaaaa aatatacgaa
     8101 aagtataaaa agtaaaacaa tcattaatct ccaaaattaa tatttttaat aaactaacta
     8161 ctttattaat atttatttac taaaattaat tagaacaaaa aatcaaaatt ttttaattaa
     8221 ataaaatatt aatttaataa catttaaact tgcaattcaa aattaattaa taaaatacct
     8281 taaataaata aaggactact ttgataaagt aaaaatgatt aaaatctttt attaattata
     8341 caaataaaag taatattaaa aacaattaac ctattaacaa ttataataat tttatcatgt
     8401 aataattgaa tatctctatg aattatatca gaaataatat ttttaataaa cataataata
     8461 ataaatgaaa taactaagaa taaagaactt cttattaaat attttatcat taattctgta
     8521 aattcatcaa ccctaatcat tataataatc atccaacaaa taataataat aaataaaata
     8581 acactaataa aaataataat attaataaat ttatgaataa aaataagtat atttccattt
     8641 aattgatgaa taataataat aagaaaagta aacaactgaa taattctatt taatataaat
     8701 ttaatactaa aaattccatc aatagtaata ataataataa taaatataaa ctatattaaa
     8761 ataataataa taataataat aatcccctta atctctttaa acataattaa cctaaaaaaa
     8821 atcattatta taatatcaat aaataacata tactgattta ttataataat aaatttaaat
     8881 aattttattc ttattattac atttataata tacataaatt taaatataac aatttataaa
     8941 aacttaaaca aaaataaaat caattttatt aatcaattta atataataaa tacaaaattt
     9001 aaagtaataa taattatttt aataataaac atattaaata ttccccccat atatatattt
     9061 ttaataaaat gaataataat aaaatcaata ttaaaaataa acttaataat aataataata
     9121 attttaacta atacagttat aataataaac tattttaaat taataataat tatcataaca
     9181 gaatttaata taaaaaaaaa aagaaactat aatttaaaaa caaatgaaaa cataataaca
     9241 aatataattt ttacctcaat aacaataatt taaaaaaaaa ataaagaaaa ttaatcctat
     9301 aaatataatt acaatatatt aaaaattatt tttaattatt ataagtttaa aacattgatt
     9361 ttgtaaatca aaaataaata taataaaata aaaaaatcat ttataatcaa aacaccatct
     9421 aatatttata tttgatgaaa catcggatca tctattatat taataataac tattcaaatt
     9481 ttaacaggaa ttatattatc aataaactat ataaataaaa ataatccatt caatagatct
     9541 ataaatttat atttaaatat aaactacgga tgagtaattc gactaataca cagaaacata
     9601 acttctatta tatttattgc aatattcatt catataactc gaggcttaat atataaatca
     9661 ttttttataa taaaaatatg aatatcagga ataacaatat tattacttat aataatagaa
     9721 tcatttgttg gatactctct agtatgaaac caaatatcat actgagcaat aatagtaatc
     9781 acaaacttca tatctgcaat tcctattata ggaaacaaaa taattaaaat tatttgagga
     9841 aacttcaaca tcaatattat tttaattaac cgatttttat caattcattt tatcatccca
     9901 ataattattt tcttaatatc aataattcat ttaataattc tacataaatc aaaatctaat
     9961 aatccaatag gattaataaa taaaatagat ataattaaac taaacccaat ttttattatc
    10021 aaagacataa cactaataat aattattata ataatattaa taaatattaa cttaattaac
    10081 ccatttatat ttagaaatag agatagattt gttataataa attattttaa aactccatca
    10141 catattgaac cagaatgata tttcatattt ttttactcaa tcttacgatc aattaacaat
    10201 aaacttagag gcttaataat actaattata tcaatcatta gatttataat tatcccaaaa
    10261 ataaatataa acaaatttca atcctttaac cctttatata aaacaataat attaataata
    10321 attaatagaa ttattcttat aagaatttta agaactaaac cagtagaata tccatttaaa
    10381 gaaattaaca tcattataat tttaacattt ttttctttaa ttccactaat aaaattaata
    10441 aacaaattat gaaataaatt aatttaaaaa agttaataaa aaattatttt gaaaataaaa
    10501 attaactaaa ttacaacgaa aaattaaatc taaattaaat ttaaataata ataaaaaaaa
    10561 atattaatta tagtaaaagg aaaaataaat tttcaaagta caattaacat tttatccaat
    10621 cgataccgga caaaaaaaac acgaaatcaa ataaaaaaaa aaactatcaa ataaacaaca
    10681 aaataaaaaa taatactatt aaaatcaaaa tataaaaata gaaaaacagt taaaataata
    10741 aaataaataa tttccatata ttcaattaac actaaaacca aaaataaaaa tgaaccatat
    10801 tcaatattaa aaccagaaat taattcagac tcaccctcat aaaaatcaaa tggcaatcga
    10861 atcaactcaa ccataattct tataactcaa ataaaaataa taaaaacatt aacaaaaaaa
    10921 ataaaagaaa tattattaaa aataaatata aaaaaactaa aatctctata aataataaaa
    10981 ttaaataaaa aaaccaaaat aataataata tcataagaaa taacctgaat aataatacga
    11041 atcatactaa tataactata agaagaaaaa ataaaaaaaa tcattaatac aaaaaaatat
    11101 atctttaata awaawaawam aawaaaatat aaaatagtaa tttytgtatt taaaaawcct
    11161 ctattaaaag gtaawataac ycatattamt aacatattaa taaacaaaaw waaargtata
    11221 awaaaawaaa aaaaaaaatt aaatctaaaw aaaaaaaaaa aaaacttact caacaattta
    11281 aacatatcaa ataaaaactg taaataaccc ttaaatataa ctttattagg accctcacgc
    11341 aaatgagata aacttaaaaa tttacgttct ataaatataa aaaatccaac tctcaatata
    11401 aaatgaaaaa aataaacaaa aaacttcaat ataataatta ttaaatatat gtaaatatta
    11461 gtatcaaatt ctaaaattga aaaaattaat aataaaatta ttttaaatcc tttcgtacta
    11521 aaaaataaaa atataataaa gataaaaacc aacctaactc acgtcggttt aaactcaaat
    11581 caagtaatta aaaatagttg aacaaactaa acaatcttat atctatataa aaaagtataa
    11641 attaattcaa catcgaggta aaaaccaaaa atttttattt attctaaaaa tctatataat
    11701 cctgttatcc ctaaagtaat taatataaat atattatttt aaaaaattat aaattaaaat
    11761 atataatatt aataaaatta aattataaaa ttaccccaat taaaaataaa caaaaaactt
    11821 atttaaaatt tttagggtct tttcgtcttt tattaacaat aaataatttt caatttaaat
    11881 ttaatttcat taataacaaa taataaaact aatattatgt ttattcattc atactagtat
    11941 ccaattaaaa tacaaattat tatgctacct ttgtacaatc aaattattgc agctatttag
    12001 aaaaccattg agcagaataa atattaaatt ataaaaatct taataatacg tttttaataa
    12061 acaatcaaac aattcaatat gtaaaattca ttatataaaa ttattaaaat tactaattaa
    12121 aaaattatta ataaaataaa attattttaa taaaacatat tgctgtataa ataaaaaatt
    12181 aaaaaactaa aaataataaa ccatactata aataaataaa acaaaattta aatattaaaa
    12241 aaatatttaa taaaaaaata aaatataaaa atttaaaact tttattttaa aaaatttatc
    12301 taataaaaaa ataacaatca attttaatta aattaaaaga ataaattaaa tttaaataac
    12361 aaaaatatat ttatatttaa acaatataat atctatatta aactaacatt aaatttattt
    12421 tttaaacaat aaaatttata tataaattaa atattaaaaa ttatatgtat aataaaatta
    12481 aataataaac ataataatta aatttttgta tcactaaaaa aaataagtta aaataatgta
    12541 ttaattatta ataaaataat attactaaaa caacaaaata ttctttataa aaatattaat
    12601 taaaataaaa tataaaaata caaaaaaatt taaatatata taaaaataaa ttttctatgt
    12661 aaaagaaaaa aaacatatat aaattaacct tccaattaac taactttgtt tcgacttatt
    12721 cttataaaga attgacgggc aatatgtaca taaaaaaaaa tattcaaaat ataaataata
    12781 aataaattta atattaaatt ataattaaaa aaaattaata aatcaaacaa ttatataaaa
    12841 taaataaaaa caactaatct acaaatcaat tttaatttaa atatagatct atcataataa
    12901 taaataatta aaacataaac aactataatt aaaaatataa atttataaca acaataaata
    12961 aaaataaatt aaccaaaatt aaaagtgcaa attcttaaag acaagttaac ctaatattat
    13021 tttaccgcca aatttaataa ttttaaataa aatcaatctt cattttaaaa aattatttga
    13081 cttatataaa ttgggtatct aatccaaatt taattaaagc taaaatcaat taaaaataaa
    13141 aaaaaataaa ctatttattt caccaaaaat ttttaaaaaa ttaataatta ataattatat
    13201 taaaataaaa tttaatataa taacttttaa ttaatttgta taaccgctat tgctggcaca
    13261 aaaataaaaa ttaataaaat ttaacttact aataatttta taaaaaaatt aataatattt
    13321 aatattaaaa cttttaataa ttaaattttt aatttaattt attaataaaa taatattaat
    13381 ttatatatac ctttataaaa tttaattatt taaataaatc tcaaatttat atttttatgt
    13441 aatttttaaa tatatgtgta ttttattata catatattta tttatttttt tttttttttt
    13501 aatttttttt tttttttatt tttttttttt tattttttat tatttttttt tttttatttt
    13561 attttatata attataataa cttttaccta actttattat attattaaat tataagtaca
    13621 cattaagttc tattaattat aaattaatat ttaaacaata tttaacatta aataaaatct
    13681 aacaatagta aaaataaaca aataaataaa cttaaaccaa caagattaaa cttttaaaaa
    13741 atgaaacctg ctactttaat tctaagtaaa tatttctcac taatatttaa tacttttttt
    13801 gatacacata tatgttctta atagtaaata cattttacaa atctacttaa ataaatctac
    13861 ggacaacatt tgtgtaattc aacctacaaa tttgatattg aacaattgtt attatgatta
    13921 tcttaatata catatattta tatattaggc ttattttatt attaattatt tagttatatt
    13981 ttatcttctt gtactatcag tgtaggaaat aatcatgtaa atcaaaaaaa aacaccgtga
    14041 tttctgacac agaagcggct attttatgag atttggaagc gaaaaattaa aaaactgcct
    14101 taaaaaattt tctaataaaa ttaagtagca aatcaacctt cttattttta caaattttca
    14161 aataagtaaa atctctctaa aattactctt aaaggccaaa taaaaatcac tttaatattt
    14221 ttattagaaa tataagatca actttattcg gcaaaacaaa taaacactta attaaaaatg
    14281 taaacccatt ctttaaaaga attcataata tagcatcctc tgtgacaaaa caaaacgatg
    14341 ttttcaaacc tcgctagttt tcaaaagcta attaattttt ttaaaaaaat aaagcaacaa
    14401 aaaaaatttt atttaatact tatcatatcc aagatttttc atttcaataa cttctttaat
    14461 aaaaaattac aaagctaaaa acctccaaaa aacacttatt aaattaaaat taaatttaac
    14521 ctaaacaaac tcttaaaaat aatttttatt tacacatttt ttttactagt taattaatct
    14581 tacttttttt aacaaaactc taatttttct tctgtaaatt ttaaactaat tttaattaaa
    14641 aaataaaata atttttattt acacattttt tttactagtt aattaatctt acttttttta
    14701 acaaaactct aatttttctt ctgtaaattt taaactaatt ttaattaaaa aataaaataa
    14761 tttttattta cacatttttt tttactagtt aattaatctt acttttttta acaaaactct
    14821 aatttttctt atgtaaattt taaactaatt ttaattaaaa aataaaataa tttttattta
    14881 cacatttttt ttactagtta attaatctta ctttttttaa caaaactcta atttttcttc
    14941 tgtaaatttt aaactaattt taattaaaaa ataaaataat ttttatttac acattttttt
    15001 tactagttaa ttaatcttac tttttttaac aaaactctaa tttttcttct gtaaatttta
    15061 aactaatttt aattaaaaaa taaaataatt tttatttaca catttttttt tactagttaa
    15121 ttaatcttac tttttttaac aaaactctaa tttttcttct gtaaatttta aactaatttt
    15181 aattaaaaaa taaaataatt tttatttaca catttttttt actagttaat taatcttact
    15241 ttttttaaca aaactctaat ttttcttctg taaattttaa actaatttta attaaaaaat
    15301 aaaataattt ttatttacac atttttttta ctagttaatt aatcttactt tttttaacaa
    15361 aactctaatt tttcttctgt aaattttaaa ctaattttaa ttaaaaaata aaataatttt
    15421 tatttacaca ttttttttac tagttaatta atcttacttt ttttaacaaa actctaattt
    15481 ttcttctgta aattttaaac taattttaat taaaaaataa tttttattaa ttaatattaa
    15541 attta
//
