# Supplementary material for: Phylogenetic Implications of Mitogenomic Sequences and Gene Rearrangements of Scale Insects (Hemiptera, Coccoidea)
Source: Insects. 2023 Mar 5;14(3):257. doi: 10.3390/insects14030257 (PMC10051623; doi:10.3390/insects14030257)
Supplement: Supplementary file 1 [file insects-14-00257-s001.zip › Supplementary file 6_mitogenomic annotations of Nipponaclerda biwakoensis.txt]

LOCUS       Seq6                   16675 bp    DNA     circular INV 25-AUG-2022
DEFINITION  mitochondrion, complete mitogenome.
ACCESSION   Seq6
VERSION
KEYWORDS    .
SOURCE      mitochondrion Nipponaclerda biwakoensis
  ORGANISM  Nipponaclerda biwakoensis
            Eukaryota; Metazoa; Ecdysozoa; Arthropoda; Hexapoda; Insecta;
            Pterygota; Neoptera; Paraneoptera; Hemiptera; Sternorrhyncha;
            Coccoidea; Aclerdidae; Nipponaclerda.
REFERENCE   1  (bases 1 to 16675)
  AUTHORS   Xu,H. and Liu,X.
  TITLE     Direct Submission
  JOURNAL   Submitted (25-AUG-2022) Forest Protection, Beijing Forestry
            University, No. 35 Qinghua East Road, Haidian District, Beijing,
            100083, China
COMMENT     Bankit Comment: ALT EMAIL:hanny_90@163.com
            Bankit Comment: TAX: No, not new species/combinations; SEE
            ATTACHMENT
            Bankit Comment: TOTAL # OF SEQS:6
            
            ##Assembly-Data-START##
            Assembly Method       :: IDBA-UD v. 1.1.1
            Sequencing Technology :: Illumina
            ##Assembly-Data-END##
FEATURES             Location/Qualifiers
     source          1..16675
                     /organism="Nipponaclerda biwakoensis"
                     /organelle="mitochondrion"
                     /mol_type="genomic DNA"
                     /db_xref="taxon:1661417"
     tRNA            complement(14..66)
                     /product="tRNA-Gln"
     tRNA            64..113
                     /product="tRNA-Trp"
     tRNA            119..183
                     /product="tRNA-Met"
     gene            234..1757
                     /gene="COI"
     CDS             234..1757
                     /gene="COI"
                     /codon_start=1
                     /transl_table=5
                     /product="cytochrome c oxidase subunit I"
                     /translation="MKKWMYSTNHKNISVMYLLLGVWSGMMGLSMSLIMRIELMNINN
                     NFNFNLTYYMMITIHALLMIFFMTMPIIIGTFSNWLVPLMIYSSDLMYPRLNNLSMWL
                     LFPSISILLTSMFIKNKIFTGWTLYPPLSTQNSVSINMVILSIHLNGLSSIMSSMNFL
                     ISMTNMNSNKMNLNNLTLYCWSIMITSILLIMSIPVLASGITMIILDHNFNTMFFNPL
                     GNGNPVIFQHLFWFFGHPEVYILILPGFGLMSQIMNQETGKLEIFSKLNMIYAMSSIG
                     ILGFIVWAHHMFTIGLDIDTQMYFMSATMIIAIPTSIKIFSWILTLNGNKLNMSPMLM
                     WSMGFIVMFTMGGLTGIILSNSIIDMNLHDTYYVIAHFHYVLSMGVVFSILSSIIFWF
                     PLMFNLMMKSNMLKINFINMFISINLTFFPQHFMGLNGMPRRYLMFSDNLIMWNSLSS
                     LGAISTALFLMMFISMIMESMLSNKKIMFKIKLFNQEWMLNNPTLSHSFNETNLISV"
     tRNA            1759..1824
                     /product="tRNA-Leu"
     gene            1825..2493
                     /gene="COII"
     CDS             1825..2493
                     /gene="COII"
                     /codon_start=1
                     /transl_table=5
                     /product="cytochrome c oxidase subunit II"
                     /translation="MFKMLNFSLPLNSSIQMMNMNMMNDKMLLIMLMLMALITFIMML
                     NTNNKFIFKMMFENQALETLWTMFPLLIIILMSYMSIPVLYLNNEMKMSSLSIKITGN
                     QWFWNYNYMNFNIKFNSYMMYNKLFNFNILETDNKMVIPFNTQVMIIVSSLDVIHSWT
                     IPSLNIKVDAIPNQINNTTIQPNKINIMFGQCSEICGINHSFMPIMMECIMMNNFIKW
                     IKNF"
     tRNA            2511..2573
                     /product="tRNA-Lys"
     tRNA            2574..2636
                     /product="tRNA-Asp"
     gene            2637..2780
                     /gene="ATP8"
     CDS             2637..2780
                     /gene="ATP8"
                     /codon_start=1
                     /transl_table=5
                     /product="ATP synthase F0 subunit 8"
                     /translation="MIQMMPNLWLTNMMTTFLFLMFMLMLMSNSKTKNKNWINYSMKK
                     ILW"
     gene            2792..3415
                     /gene="ATP6"
     CDS             2792..3415
                     /gene="ATP6"
                     /codon_start=1
                     /transl_table=5
                     /product="ATP synthase F0 subunit 6"
                     /translation="MLMNMFNLFDPNLNMMPLNFILMMMMSAMLIKPNAMWMKYISMM
                     KVNLIMKITLMNKNSNINNKMLMNLFMPIFNILVLLNLLNLIPNVMSLTSMMNFNLSL
                     TMLLWVTMMLMNLKNFKTMLMNLSPKNTPIPMMWIINLIELNSLIFQILSLSMRITIN
                     MMMGHIIMMLTNKIICIMIYSPIELMIIFIQSYIFFTLNLLNFLNSN"
     gene            3415..4176
                     /gene="COIII"
     CDS             3415..4176
                     /gene="COIII"
                     /codon_start=1
                     /transl_table=5
                     /product="cytochrome c oxidase subunit III"
                     /translation="MKMNPMNQLILNSPWPIMLSTNFFCMVMNLTMNMKSMTMMYNLT
                     IMMFMMIASVTLWLNNSMNEKSLISMKSNYNEMSMKMTIYLIMLTEMMFFITFFYINY
                     SFKYFNNSLFNMKYNLNLFKLSLLMSFLNLMILLTSSITLMEALNMNNKNSNKFNTMI
                     KITAYLGAYFLMIQIFEYSTLNFNMSNSIFFSNFFMLTMFHMTHVMMGVMLMMYMLLI
                     KNTLLLSNKTKLKMLCWYWHFVDTIWIFIFITIYL"
     tRNA            4184..4239
                     /product="tRNA-Gly"
     gene            4240..4575
                     /gene="ND3"
     CDS             4240..4575
                     /gene="ND3"
                     /codon_start=1
                     /transl_table=5
                     /product="NADH dehydrogenase subunit 3"
                     /translation="MMKMMKMLVFTLLTLTALSMKLKKTNKSFKFSNPVECGFNSMMN
                     KSKSMSINFISVMLIFIIFDLEISLITPTMLNTTSNTVINLVPTLLILIFMIMSMIYE
                     IKMKSIKWN"
     tRNA            4599..4647
                     /product="tRNA-Ala"
     tRNA            4675..4723
                     /product="tRNA-Arg"
     tRNA            4727..4784
                     /product="tRNA-Asn"
     tRNA            4808..4865
                     /product="tRNA-Ser"
     tRNA            4868..4924
                     /product="tRNA-Glu"
     tRNA            complement(5137..5188)
                     /product="tRNA-Phe"
     gene            complement(5210..6817)
                     /gene="ND5"
     CDS             complement(5210..6817)
                     /gene="ND5"
                     /codon_start=1
                     /transl_table=5
                     /product="NADH dehydrogenase subunit 5"
                     /translation="MFLSMILIMIMLSMLLFLFFFITNFSFIFSFSLLSLFGCKFSLM
                     VYLDKFSLFFSFIILMVSLVLMLYSLVYMSFDYLFVILIFVFVLSMILLVFSIDLLML
                     MMMWDMIGMSSFFLILYYKNKNSLDMSFLVGFMNRFSDFMMIIIFIVSIEFSSTLLLT
                     HSFNSINFYLFLFGLMLKSSQFPLNLWLPSAMVAPIPVSALVHSSTLVTLGVYMVFRF
                     INFFDFFFILNISLLSLIYFSIKMVYINDMKKVMALSTMNNMSMMMFFLFMHLYSFMY
                     MYMIIHALFKSLLFLCVGSVLFNNFDIQDFRSLSLMGYFMPFTFFLFFFSALMMSGMF
                     YLSMFYCKDYFMDLFIYLKLKNFLFFFFFFFSLIYSMKFYLSCFFNFYFSVYSFMNIE
                     CLNMILLKIFLFFFNIIVMKFVSLYFFLFDLMYFFILFKLVYIIMLIFIVFFSMEFIY
                     LIKYMGFYFFINLDNYLLVMKYYLMCLNFFMFSLNKIMICWMEYLNLNLLNLVLSFMM
                     SMVSFFFKSFTIFFIFYFIIMMIVLSF"
     tRNA            complement(6818..6873)
                     /product="tRNA-His"
     gene            complement(6968..8251)
                     /gene="ND4"
     CDS             complement(6968..8251)
                     /gene="ND4"
                     /codon_start=1
                     /transl_table=5
                     /product="NADH dehydrogenase subunit 4"
                     /translation="MKLMLFIFMMIFSIMDLNLMMVNMIILLIYIFFGFKISIYYLNF
                     SFIFYSDKLSLMFLLIMILILILIYYFNLYANKLINIYYLLMSLIILMIFLMKSLFFF
                     FIFYEFIFLPLFFFMNLLSYSFERLNSSFFFMFYLLMFSYPLIFLMFKMNLMMFFFLM
                     IYAYMNNVAIFFFFLVFLSKMSFFFLHYWLIKVHVEVSIDSSIYFSSILMKLGSYGMI
                     RFLCYIDLGMSFLYFYISLMGLFISSMMNYLNTDLKIFVAFSSVIYMNFSIFSVFMEN
                     YYSIFSFVLFNFHHSFSSFLFFLSFGMFNLFSKSRLVVSNSGFALSISNLFFFNFILF
                     YINLFSPLTLGFLGEVTMFVFLFYKVKELMIIMFVAYMINMIYNVLYLISLSFNNYLF
                     NYLYSDVKISVLMIMVFVFIISFIFVLKVELFSYY"
     gene            complement(8274..8543)
                     /gene="ND4L"
     CDS             complement(8274..8543)
                     /gene="ND4L"
                     /codon_start=1
                     /transl_table=5
                     /product="NADH dehydrogenase subunit 4L"
                     /translation="MQEIIIFFGLFLILLILALNQFNLIFYLVYLEVLFLLIIYLFMN
                     IYYSFEFDTMIIIFLFLINVFESVLLMLMVLNLIKDYGSDYFMMK"
     gene            8584..9051
                     /gene="ND6"
     CDS             8584..9051
                     /gene="ND6"
                     /codon_start=1
                     /transl_table=5
                     /product="NADH dehydrogenase subunit 6"
                     /translation="MMMKLATIMMILILSLNLKMQFMMFLTMFLSMLMMIIMLTFSVK
                     INMMLIMFMLLVITSILILLVYIMMNTPKNKLNFNFNYITSTIILMILYMKNSLTKFK
                     MNKYAKPIKMSFSKTTNPSNVKKTLMMMLILILLILMVNMLLNTKKKNIRKFN"
     tRNA            complement(9114..9169)
                     /product="tRNA-Pro"
     tRNA            complement(9291..9345)
                     /product="tRNA-Cys"
     tRNA            9361..9428
                     /product="tRNA-Ile"
     gene            9429..10376
                     /gene="ND2"
     CDS             9429..10376
                     /gene="ND2"
                     /codon_start=1
                     /transl_table=5
                     /product="NADH dehydrogenase subunit 2"
                     /translation="MINKIMLIKINNMMMLLMIMSCNNWLALWLTAEILLLSNLIMFN
                     KTSMNKELLTKFLIINSLISSLVLMLIMLMNSNMIMKFNLIKMLMFSSLWMKLSMFPF
                     HWWMLMMTKLNNWMILFTMNFQLKIPSLMMMMMINLLNLKLMMLMIIIPLISINLNSL
                     MKIIIMMSMNNLLWFMMMMNISNLMFMLNFLFYMVMNFALYKMMSMNKLFFINQCSKI
                     NHISKMMIIFMMMNLFNIPPLPMFLIKWMMIKSLINNNLIMILLILSNLVMMFNYFKI
                     MMMPLMEFNPVNKHLINKNKNNYKINFMINMLTFLIMLN"
     tRNA            complement(10447..10503)
                     /product="tRNA-Tyr"
     tRNA            11002..11060
                     /product="tRNA-Thr"
     gene            11069..12148
                     /gene="CytB"
     CDS             11069..12148
                     /gene="CytB"
                     /codon_start=1
                     /transl_table=5
                     /product="cytochrome b"
                     /translation="MKTMLNIKTPSNIYLWWNLGSAISLMMLIQMLTGLILSMNYIVK
                     PNPFDSSMNIYLNLNYGWVVRLIHSNLTSVIFIIMFIHMARGLMFKSFFLTKMWMTGM
                     MMMMMVMIESFIGYSLIWSQMSYWAMMVITNFISAIPKMGKTLIKMVWGNFNINIILV
                     NRFLTLHFLIPLLISLMMIIHMLILHLSKSNNPMGLKNNIDLIKLNPNFIIKDMIVLT
                     LLMMMTVNIILMSPFLFSNSDNFLMMNYFKTPNHIEPEWYFMFFYSILRSINNKLSGL
                     MILAMSILMLILTPLFNLSKTQNFNPIYKTLSVILISIILLIGTLSKSPVEFPYKEMN
                     MTMIYLYFLTFVSMSLINKMMNNKV"
     tRNA            12247..12300
                     /product="tRNA-Ser"
     gene            complement(12335..13243)
                     /gene="ND1"
     CDS             complement(12335..13243)
                     /gene="ND1"
                     /codon_start=1
                     /transl_table=5
                     /product="NADH dehydrogenase subunit 1"
                     /translation="MLLSFILLMIHYFMGVGFFMFMERKILSLGQLREGPNKVLVKGL
                     FQFIMDLLKLLIKFWVELIYMVSLNLYLFIPMVLFINMALMWVLYPFIFMFLNMKLSI
                     IYLIVLMTLKMFYFILMIYLVYSVYSLISVIRMVVQIISYDIIIILILISFVMIYSNL
                     NLYSFFMYKFNLKFMMSLIFFIFWLISVMVELIRLPFDFYEGESELISGFNTEFSSFL
                     FMVLVLIEYMEMIYFLMLTLIMFMFNSTEGVSFYLVLILIVFFLIWVRVFFVRYRLDK
                     MMMLLWKFIFPLGLMNFIVYYFINLL"
     tRNA            complement(13246..13302)
                     /product="tRNA-Leu"
     rRNA            complement(13303..14545)
                     /product="lrRNA"
                     /note="16S ribosomal RNA"
     tRNA            complement(14546..14605)
                     /product="tRNA-Val"
     rRNA            complement(14606..15397)
                     /product="srRNA"
                     /note="12S ribosomal RNA"
     D-loop          complement(15398..16675)
                     /note="control region"
BASE COUNT     7632 a   2170 c    977 g   5896 t
ORIGIN      
        1 aaaataaatg tccttaaaat gtcttgcaaa attggcaaaa aataataagt taagcctatt
       61 ttatctttaa aatttaagcc tattttatca ctaattatag aaattttaat gactaaaaag
      121 aaaaataagc taaataaagc tattgaactc ataattcaat aatagataaa catctttttt
      181 ctaaagaaaa aaaaataagt aaatttcaaa tttataaaat aataaaattc tttattaaaa
      241 aatgaatata ttctacaaac cataaaaaca ttagggttat atatcttcta ttaggagtat
      301 gatcaggtat aatagggctt tcaataagat taattatacg aattgagtta ataaatatta
      361 acaataactt taactttaat cttacttact acataataat tactattcac gctttattaa
      421 taattttttt cataaccata cccattatta tcggcacatt cagaaattga ctagtacctt
      481 taatgatcta ttcatcagac ctaatatacc cccgattaaa caatctaaga atatgactat
      541 tattcccctc aatttcaatt ttacttacaa gaatattcat taaaaacaaa atctttaccg
      601 gatgaaccct ttatcccccc ctatccaccc aaaactcagt atcaatcaac atagtaattc
      661 tatctattca tttaaatggg ctctcctcaa ttataagatc aataaacttt ttaatttcta
      721 taactaatat aaactcaaat aaaataaatt taaataatct tacactctat tgctggtcta
      781 tcataatcac atcaatttta ttaattatat caatccctgt attagctaga ggtatcacta
      841 taattatttt agaccataat tttaatacca tattctttaa ccccctaggt aacggtaatc
      901 cagtaatttt ccagcatcta ttttgatttt ttgggcaccc agaagtatat attttaattc
      961 taccagggtt tggtctaata tcacaaatta taaatcaaga aacaggaaaa ttagaaatct
     1021 tcagtaaatt aaacataatc tatgctatat catcaattgg aatcctagga tttattgttt
     1081 gagcacacca catattcact attgggttag atattgacac acaaatatat tttatatcag
     1141 ccacaataat tattgctatc cccactagaa ttaaaatttt tagatgaatt ttaacactaa
     1201 acggcaacaa actaaacata tcgcccatat taatatggtc aataggcttc attgtaatat
     1261 ttactatagg aggtttgaca ggaattattc tctctaattc aattattgat ataaatcttc
     1321 atgatacata ttatgtaatt gcacactttc attatgttct ctctatagga gtggtgttct
     1381 caatcctttc tagtattatt ttttgattcc cactaatatt taatttaata ataaaaagaa
     1441 acatattaaa aatcaacttt attaatatat ttatttcaat taatttaaca tttttccccc
     1501 agcactttat aggtttaaac ggtataccac ggcgatatct aatattctca gacaacttaa
     1561 ttatatgaaa ttccctatcc tctttaggtg caatttcaac cgctttattc ttaataatat
     1621 ttatttcaat aattatggaa agaatattat caaacaaaaa aattatattt aaaattaaat
     1681 tattcaacca agaatgaata ttaaacaatc caaccttaag tcactcattt aatgaaacta
     1741 atttaatttc tgtttaaaat taatatggca gaaaaatgca atgaacttaa aattcaatta
     1801 tatttataaa ttaaattatt aattatattt aaaatattaa atttctccct ccctttaaac
     1861 tcttcaatcc aaataataaa cataaacata ataaatgata aaatattatt aattatatta
     1921 atattaatag cattaatcac ctttattata atattaaaca ctaataacaa atttattttc
     1981 aaaataatat ttgaaaatca agctctagaa accctttgaa ccatattccc actattaatt
     2041 attattctta tatcgtatat atctattcca gttttatact taaacaatga aataaaaata
     2101 agctcactaa gaattaaaat taccggaaat caatgattct gaaactacaa ctacataaac
     2161 tttaatatta aatttaattc gtacataata tacaataaac tattcaactt caatatttta
     2221 gagacagaca acaaaatagt catccctttt aatacccaag taataattat tgtgtcttcc
     2281 ttagacgtaa ttcattcatg aacaatccca tcactaaaca ttaaagttga tgcaattccc
     2341 aatcaaatta ataatacaac tattcaaccc aacaaaatta atattatatt cggacaatgt
     2401 tcagaaatct gcggtatcaa ccacaggttt atacccatta taatagaatg cattatgata
     2461 aataacttta ttaaatgaat taaaaacttc taattaatta agtataactt atttaggtat
     2521 cttaatttaa agtattaatc ttttaaatta actatagggt aacctcctaa ataaataaaa
     2581 tagttaaact attttaataa cattaatttg tcaaattaaa attaataaat ttattaatta
     2641 tccaaataat accaaacctt tgattaacta atataataac tacattttta tttttaatat
     2701 ttatactaat attaataaga aattccaaaa ctaaaaacaa aaattgaatt aattattcaa
     2761 tgaaaaaaat tttatgataa ttaaaaataa aattcttata aatatattta acctatttga
     2821 tcctaattta aacataatac ctttaaactt tatccttata ataataatat cagctatatt
     2881 aatcaagcct aacgcaatat gaataaagta catttcaata ataaaagtaa acctaatcat
     2941 aaaaattact ttaataaata aaaattcaaa tattaataat aaaatattaa taaatctatt
     3001 tataccaatt tttaacattt tagtgttatt aaatctacta aatttaatcc ccaatgttat
     3061 atccttaaca agaataataa actttaatct ttctttaacc atattattgt gagttacaat
     3121 aatactcata aatttaaaaa attttaaaac aatactaata aacctgtccc ccaaaaacac
     3181 ccccattcca ataatatgaa ttatcaattt aattgaatta aacagcctta ttttccaaat
     3241 tctatcctta tcaatgcgta ttacaattaa catgataata ggacacatta ttataatatt
     3301 aacaaacaaa attatctgta ttataattta ttcaccaatt gaactaataa tcatctttat
     3361 tcaatcttac atttttttta ctttaaactt attaaacttt ttaaattcaa actaatgaaa
     3421 ataaacccta taaatcaact tatcctaaat tcaccctgac ccattatatt aagaactaac
     3481 ttcttttgta tagtaataaa tttaaccata aatataaaaa gtataacaat aatatacaat
     3541 ttaacaatta taatatttat aataatcgcc tcagttacct tgtggttaaa taattcaata
     3601 aatgaaaaat cattaatcag aataaaaaga aattacaatg aaataagaat aaaaataaca
     3661 atctatctta ttatattgac agaaataata ttctttatta cattttttta tattaactat
     3721 tcatttaaat attttaataa ctcactattt aatataaaat acaatctaaa tctatttaaa
     3781 ttaagcctat taatatcatt cctcaatcta ataattttat taacatcaag aattacctta
     3841 atagaagctt taaacataaa caataaaaat tctaataaat ttaacacaat aattaaaatt
     3901 acagcgtatt taggagcata cttcctaata attcaaattt ttgaatattc aaccctaaat
     3961 tttaatatat ctaactcaat ttttttttca aacttcttta tacttactat atttcatata
     4021 acacatgtta taataggagt aatattaata atatatatac tattaattaa aaatacttta
     4081 ctactatcaa ataaaacaaa attaaaaata ctatgttgat actgacattt tgtagacaca
     4141 atttgaattt tcatttttat cacaatttac ttataaactt taaattttat taatataata
     4201 aaatatattt aatttccaat taaaaaataa aataaaataa taataaaaat aataaaaata
     4261 ttagttttca ctcttttaac tttaactgca ttatcaataa aattaaaaaa aaccaataaa
     4321 tcatttaaat tttcaaaccc tgtagaatgt gggtttaata gaataataaa caaatctaaa
     4381 tcaataagaa tcaatttcat tagagtaata ttaattttta ttatttttga tctagaaatt
     4441 tcactaatta cacccactat attaaatact acctctaata cagtaattaa tcttgtacct
     4501 acactactca ttttaatttt cataattata agaataatct acgaaattaa aataaaatca
     4561 attaaatgaa attaaatttg ccaaaatgtt aaataaaata ggattataac aaaaaattgc
     4621 aattttattt aattatatta atcttaaaat aaatactttt aataattaaa gttactttat
     4681 tataaacaaa ttaaattcga attaataaaa caaacaataa agaaaattaa ttgaatttta
     4741 caaaatttac tgttaataaa ttttaaggcc cacccccaat taaaaccttt attaattcaa
     4801 ataaatttta gatataataa attaattaag cttctaactt aaataaaaat ttaaatatat
     4861 cttacaaaaa ttttaagttt gccttttaaa cattatattt tcaatataaa aataataaaa
     4921 tttttaaact cctgctctat tcaattaaat ctaacttaac tataaaatga tttatttaaa
     4981 ttaccataat aaatactagt aattaaatca ctctcacaaa ttaactcatt aataaataaa
     5041 tattaaaact ttacaaacca ttaaataaat aataaatata accattaatt ttatacctaa
     5101 cctcttttat ggtaaataaa caatttattt agatcaaaat taaaaaaaaa ctttattttt
     5161 tcaaaataat attatattaa atttaactat atttaaaata aactttaatt taaaacctta
     5221 aaacaattat tataataata aaataaaaaa taaaaaaaat agtaaatctt ttaaaaaaaa
     5281 aagaaactat ccttatcata aagctcaaaa ccaaatttaa taaatttaaa tttaaatatt
     5341 ctattcaaca aatcataatc ttatttaacc taaatataaa aaaatttaaa catattaaat
     5401 aatatttcat tactaataaa taattatcta aattaataaa aaaataaaac cccatatact
     5461 taattaaata aataaactct atagaaaaaa aaacaataaa aattagtata ataatgtaca
     5521 ccaatttaaa aagaataaaa aaatacatta aatcaaataa aaaaaaatac aaagaaacaa
     5581 attttattac aataatatta aaaaaaaata aaaaaatttt taataaaatc atatttaaac
     5641 actcaatatt tataaatcta tatacactaa aataaaaatt aaaaaaacac cttagataaa
     5701 actttattga ataaattaac ctaaaaaaaa aaaaaaaaaa aaaaagaaag ttctttaatt
     5761 tcaaataaat aaacaagtcc ataaaataat ccttacaata aaatatagat aagtaaaata
     5821 taccccttat tattaaagct gagaagaaaa ataaaaaaaa agtaaaaggc ataaaataac
     5881 ctattaatct taaagaacga aaatcttgaa tatcaaaatt attaaacaac acggaaccca
     5941 cacataaaaa caataaagac ttaaacaaag catgaataat tatatacata tatataaatg
     6001 aatataaatg tatgaataaa aaaaacatca ttattcttat attatttata gtagaaagtg
     6061 ctataacttt ctttatatca ttaatgtaaa ctattttaat cctgaaataa attaaagata
     6121 aaagactaat atttaaaata aaaaaaaaat caaaaaaatt aataaaccga aatactatat
     6181 aaacccccaa agtaactaaa gtagaagaat ggactaaagc ggagacagga ataggggcaa
     6241 ccatcgcact gggtagccat aaatttagag gaaactgaga ccttttcaac attagcccaa
     6301 ataaaaataa ataaaaatta attctattaa acctatgagt taacaaaagc gtccttctaa
     6361 actcaattct aacaataaag ataataatta ttataaaatc cctaaaccgg tttataaacc
     6421 ccactaaaaa cctcatatct aaagaattct tatttttata ataaagaatc aaaaaaaatg
     6481 aagatatacc aattatgtcc catattatta tcagtataag taaatcaata gaaaaaacca
     6541 ataaaattat tcttaataca aaaacaaaaa ttaaaatcac aaataaataa tcaaagctta
     6601 tatacactaa agaatataac attaaaacta aagatactat caaaataata aaagaaaaaa
     6661 ataaactaaa tttatctaaa taaactataa gtctgaactt acacccaaac aacctaagta
     6721 aagaaaaaga aaaaataaat ctaaaatttg taataaaaaa aaacaaaaac aacagtatag
     6781 aaagcataat tataattaaa attatggaca aaaaaattat tcataaaaat ccttaacctc
     6841 acaaattaat atttttaatt aaactatata aattataaat taaaatacta aaatttaaat
     6901 attttactta aaaatataga tcctgtttat caaatcttaa acaaaaaatt aatcgatata
     6961 aaataaatta gtaatatcta aataattcaa cctttagaac aaaaataaaa ctaataataa
     7021 aaacaaatac tataattatt aaaactgaaa ttttaacatc tgaatataaa taattaaaca
     7081 aataattatt aaatctaagt ctaatcaaat aaagaacgtt ataaattata ttaatcatat
     7141 aagctacaaa cataataatt attaactcct taactttata aaataaaaat acaaacatcg
     7201 taacctctcc taaaaacccc agagttaaag ggctaaacaa attaatataa aataaaataa
     7261 aattaaaaaa aaataaatta gaaattgata aagcaaaccc agaattagaa acaactaaac
     7321 gacttttaga aaataaatta aatattccaa acctcaaaaa aaataaaaaa gatctaaacc
     7381 tatgatgaaa attaaataaa acaaaactaa aaatcctata ataattttcc ataaaaacag
     7441 aaaaaataga aaaatttata taaataacag aagaaaaggc aacaaaaatt tttaaatctg
     7501 tatttaaata atttatcatt ctagaaataa ataaccctat taaactaata tagaaatata
     7561 gaaaagatat acccaaatca atataacata gaaaccggat tatcccgtat ctccctaatt
     7621 ttattaaaat cctagaaaaa taaatagatg aatcaataga cacttctaca tgaactttaa
     7681 tcaatcaata atgaagaaaa aaaaaagata ttttagacaa aaaaactaaa aaaaaaaaaa
     7741 aaatagctac attattcata taagcataaa ttatcaagaa aaaaaacatc attaaattca
     7801 ttttgaacat taaaaaaatc aaaggataag aaaatattaa taaatagaac ataaaaaaaa
     7861 aagaagaatt taaacgctca aacctgtacc ttaataaatt tataaaaaaa aataaaggta
     7921 aaaaaataaa ctcataaaaa ataaaaaaaa aaaacaacct ttttattaaa aaaattatta
     7981 aaataattaa actcattaat aaataataaa tattaattaa tttattagca tacaagttaa
     8041 aataataaat taaaattaaa attaaaatta taattaataa aaatattaac ctaagcttat
     8101 cagaataaaa aataaaacta aaattcaaat aataaatact aattttaaac ccgaaaaaaa
     8161 tataaataag tagaataatc atattcacca tcattaaatt taaatctata atcctaaaaa
     8221 ttatcataaa aataaacaat attaacttca ttaataaata gcataataac aaattatttt
     8281 attataaaat aatcacttcc gtaatcttta attaaattta acactattag cattaataag
     8341 accctctcaa aaacattaat caaaaataaa aaaataataa ttatggtatc aaactcaaaa
     8401 ctataataaa tatttataaa taaataaata attaataaaa atagtacctc caaataaacc
     8461 aaataaaaaa ttaaattgaa ctgatttaaa gccaaaatta acaaaatcaa aaataaacca
     8521 aaaaaaataa taatttcctg tatctaagga taaattggct taaaaccaat tagcgttaaa
     8581 taaattataa taaaattagc tacaattata ataattttaa ttttatcttt aaatctaaaa
     8641 atacaattta taatattctt aactatattt ttaagaatat taataataat tatcatacta
     8701 acattcagag ttaaaattaa cataatatta attatattta tattgttagt aattacaaga
     8761 atcttaattt tactagttta tattataata aacaccccta agaataaatt aaattttaat
     8821 tttaattata ttacctcaac tattatttta ataattttat acataaaaaa ttcattaacc
     8881 aaatttaaaa taaacaaata tgctaagcct attaaaatat cattctcaaa aacaactaac
     8941 ccttctaatg tcaaaaaaac gctaataatg atattaatcc taatcttatt aattttaata
     9001 gtcaatatac tattaaacac aaaaaaaaaa aatattcgta aattcaatta ataatggtat
     9061 ttaattaata taattaataa gtataaaaac aacaaactaa aattttaaaa aataaatatt
     9121 aataattctt taatctccaa aactaaaatt taacttaaac tttaatattt aaaatttata
     9181 actttaaata aatataaaca atcaacaaaa caactcagat aaactactaa ttatttatta
     9241 aaataaatta atttaaagaa ttcaaaactc ttctttatgt aaataagtat atatttaaca
     9301 gcactggcta taatttaaac ttgcaattta aaatttaatt aaattatatc taataattta
     9361 aataaaatac cttaaactaa aggattattt tgataaaata aaaatgtatt tacacaattc
     9421 ttttattaat tattaacaaa attatattaa ttaaaattaa taatataata atactattaa
     9481 taattatatc gtgcaacaat tgactggcct tatgattaac agccgaaatt ttattattat
     9541 caaacctgat tatattcaat aaaacatcaa taaataaaga attattaaca aaatttttaa
     9601 ttatcaactc attaatttca tcattagtat taatattaat tatattaata aactcaaaca
     9661 taattataaa gttcaatcta attaaaatat taatattctc cagattatga ataaaattaa
     9721 gaatatttcc gttccattga tgaatgctta taataactaa actaaataac tgaataattc
     9781 tatttacaat aaattttcaa cttaaaattc catcattaat aataataata ataattaact
     9841 tattaaattt aaaattaata atattaataa tcattatccc tttaatttca attaatctaa
     9901 atagtttaat aaaaattatt attataatgt ccataaacaa cctgctatga ttcataataa
     9961 taataaatat tagtaattta atattcatac taaacttttt attttatata gtaataaatt
    10021 tcgcgctata caaaataata tcaataaata aattattctt cattaatcaa tgctcaaaga
    10081 ttaatcatat ttctaaaata ataattatct ttataataat aaacttattt aatattccac
    10141 ccctccctat attcctaatt aaatgaataa taattaagtc attaattaat aataatttaa
    10201 ttataatttt attaatttta tcaaatttag tgataatatt taactatttt aaaattataa
    10261 taatacctct aatagaattt aacccagtaa ataaacattt aattaataaa aataaaaata
    10321 attataaaat taatttcata attaacatat taacattttt aattatgtta aattaagctt
    10381 ccaaccaccc ataatgtaaa tataatacta acgtgtaaaa aataagatta aatttaaata
    10441 caattaaaaa taacaagaca ttaaagctta aaaataaatt tacaatttac tataaagtca
    10501 ttttaatttt taaataataa aattcctcat ttaatctata tttataataa gcattacata
    10561 aataaataaa tgtagatatt taatacaagt acaaaataaa taacacaaaa atcgctagtg
    10621 ataatattaa acccactcta atattagtac aaatgcaacc actataatac acattgaaat
    10681 aaaataatat gaataactta taggtataca atcgtaccaa ctgtacaaat aagcataaac
    10741 actataatac acactaaata tgcacgcttc ccacgtatat gcagtgtata cgcgcatata
    10801 taaacataaa tatatatata tatatatata tatatatata tatatatgta atatatacat
    10861 gcgtgaatat aagtatccta cacatgtttg attaattaaa actttatata ataatattaa
    10921 agtataaatt atttatagca atataaatat tgcagcacaa aatttactag taatttaacc
    10981 tttacaaaat tttatcaata ttattaataa gtttaaaaat aaaacacttg attttgtaaa
    11041 tcaaacaata taattaataa taaaataaat gaaaaccata cttaatatta aaacaccgtc
    11101 aaacatttac ttatgatgaa acctaggatc agcaatcaga ctaataatac taattcaaat
    11161 attaacaggc ttaattcttt caataaatta tattgtaaaa ccaaatccat ttgatagatc
    11221 tataaatatt tatctcaact taaattacgg atgagtagta cgcctaattc atagaaactt
    11281 aacgtcagta atctttatta ttatatttat tcacatagcc cgaggtttaa tattcaaatc
    11341 attcttttta acaaaaatat gaataacagg aataataata ataataatag taataattga
    11401 atctttcatt gggtattctc taatttgaag tcaaatatca tactgggcaa taatagtaat
    11461 cactaatttt atttcagcaa ttcctaaaat aggaaaaacc ttgattaaaa tagtatgagg
    11521 aaatttcaac attaatatta ttctagttaa ccgattttta actttacatt ttttaattcc
    11581 attattaatt tcattaataa taattattca tatgcttatt ctacatttaa gtaaatcaaa
    11641 caacccaata ggattaaaaa ataatattga tttaattaaa ttaaacccta attttattat
    11701 taaagatata attgttttaa ctttattaat aataataaca gtaaatatta ttttaataag
    11761 accattttta ttcagaaata gagacaattt tttaataata aattatttta aaaccccaaa
    11821 ccacattgaa ccagaatgat acttcatatt tttctattca attcttcgat ctattaacaa
    11881 caaattaaga ggactaataa ttttagcaat atccatctta atactaattt taaccccctt
    11941 atttaactta agaaaaacac aaaattttaa tcctatttat aaaacattat cagtaatttt
    12001 aatttccatt attttattaa ttggaacgct aagaaaatcg ccagttgaat ttccctacaa
    12061 agaaataaat ataacaataa tttatttata ttttttaact ttcgtatcaa taagcttaat
    12121 taataaaata ataaataata aagtttaaaa taaaaacagc ccaaccatac ccctggaaca
    12181 gtatacatgt atatataaac aataaaataa tataaaataa aaaaagtata ttagaatata
    12241 acataaagtt aaatataatt ataaaattat tttgaaaata atcagtcata aatttaactc
    12301 aattttatta tttacaattt ttaattaagt aaaactataa aaggttaata aaatagtaaa
    12361 caataaaatt cattaagccc aaagggaaaa taaactttca aagcagcatc atcattttat
    12421 ctaaacgata acgaacaaaa aacacacgaa cccaaattaa aaaaaaaaca attaaaatta
    12481 atactaaata gaaacttacc ccttcggtag aattaaacat aaatataatt aaagtaagta
    12541 tcaaaaaata aatcatttct atatattcaa tcaaaactaa aactataaat aaaaatgatc
    12601 taaactcagt attaaaccca gaaattaact cagactcacc ctcgtaaaaa tcaaaaggca
    12661 agcgaatcaa ctctactatt acactaataa gccaaaaaat aaaaaaaatt aaccttatta
    12721 taaattttaa attaaacttg tacataaaga aagaatacaa gtttaaatta ctataaatta
    12781 taacaaacct aattaaaatt aaaataataa taatatcgta ggaaataatt tgtacaacca
    12841 tacgaattac cctaattaat ctataaacag aataaaccaa atagattatc aaaataaaat
    12901 aaaacatctt taaagttatt aatacaatca aataaataat acttaatttt atatttaaaa
    12961 atataaaaat aaaagggtat aaaacccata ttaaggccat attaataaac aatactatag
    13021 gaataaacaa atataaattt aaactaacca tataaataag ttctacccaa aatttaatta
    13081 aaagttttaa taaatccata ataaattgga ataaaccttt aactaaaacc ttattaggac
    13141 cctcacgcaa ctgccccaat ctcaaaattt tacgctccat aaacataaaa aaccctactc
    13201 ctataaaata atgaattatc aataaaataa accttaacaa aataaattat taaatactta
    13261 taatattata tttaaattct aaatttaaaa attaattaat aactaaacca atttttaatc
    13321 ctttcgtact aaaaaattta aacaatttaa ttgaagataa aaaccaacct aatttacatc
    13381 ggtttaaact caaatcatgt aattttataa agttgaacaa actatccata atttgttcta
    13441 ttcaattatg cttaaattaa ttcaacatcg aggtaataaa caacatttat tatttaatct
    13501 aataaaaatt attatcctgt tatccctaaa gtaattagta ttattataat atttatattt
    13561 attaaacaac tatttaaagt aacttaaaat aaaattcgtt tattctatta ccccaataaa
    13621 accttcaaat taaaataatt aaatttaaag gttaaatttt tagggtcttt tcgtctttca
    13681 acaacattaa ataattttca atttaattta aatttaacta attttattaa atataacaat
    13741 caccttattt attcattcat tccagtattc aattaaaata caaattatta tgctaccttt
    13801 gtacaatcaa tttattgcag ctatttagtt taaccattga gcagaataaa tattaaataa
    13861 taatcttaat aatacgtttt taataaacaa ttaggcaatt caagctgtct aattaattta
    13921 ataaaataaa tactattata aattaacaac aaatataaaa tatttaaatg tcatcttatc
    13981 aagttactaa ttaaatcatt ataaattatc aataaattat aaaatgtaac tattcagtaa
    14041 ctaaataaat aaaattataa tatttttctt tatttaaaca tatttaaaat tttaatttta
    14101 aattaataca atattattac ctaaactata aaaaaaacaa aataaaaatt ttaatataaa
    14161 cttatataaa ctattattta tataaattaa attttgatta atttttcttt taaaataatt
    14221 tttttaaaaa caaaattata aattaaattt attaactaaa catatattta taattaatca
    14281 aatttaatat ctaaatcaaa ttaaatttca tctttatatt tattctacaa taaatattaa
    14341 atataattta aattttaatt attatattac tcttaaaatc ttaaaattaa ttaaatttat
    14401 ttttgtatcc ctaaaaattt taaattaata attctttaat ataattaaat ttaatctgta
    14461 tttctactaa atctaagtga ttattttgta taaaattaat tattcatccg ctaatcgtaa
    14521 atatttaaaa tatataataa attaactaaa acctaataag caatataata tatttcaatg
    14581 taaaagaaat taatatacct atttatggaa aaaatagcaa attaattttc caattaatta
    14641 actttgtttc gacttattct ctaattgaat tgacgggcaa tatgtacata taaatttaaa
    14701 aattcaaatc atgtaaatac ataattttac ttttaaatta aaaataaata ataatgaatt
    14761 aatttatcca cctttataca tcaaatttat aattaactaa ttatcatcta agtttgtttt
    14821 aaatattgat ctatcataat tattaaattc aacaataact aataataaaa tttgtattat
    14881 tattatgaca acaataaata aaattaaatt aaataaggat tatagtgcaa tatctaatta
    14941 cagataacaa gtccccctaa tttatttaca ccgccaaaat aaataatttt aaattatttt
    15001 aatcttcatt aatacaaaat tttatgtttt aattactagg gtatctaatc ctatttactt
    15061 aattcacaaa atttatttaa tattaaatca gttacctatt aattttaaat ttcacctaat
    15121 atattaataa tataaacaat attataattt tatttaaaaa ttaaatatta atattaattt
    15181 caataaatta atttatatca attgtgtaac cgctattgct ggcacaaaat ttaaaaattt
    15241 aaaatttaat aactagtttt aacaattata taactactaa ttatctatat taataatgag
    15301 gtatataggg agttttacca cctagcttaa ttataagtat atatatatat atattttaat
    15361 tcaactaatt ttctatcttc attttgaatg taatagcctc aaaatgtccc tatgaaattt
    15421 aacccctttt ctacccggca ttgttttatg ctatttaagc ttgtccctaa tccttttacc
    15481 ttgcctccct ccctaatttt agcactattt ttttttttcg tattctatta attaatagta
    15541 ctatctaaat tacatattat tacgctccat aaatgaactt gaactctaat caatggatgt
    15601 tccctcccca attaaccttt accaatcata gcttcttctc ttttaaggtg tttaaaccgt
    15661 aggcatgtat taatagttaa gatgtaacat atctttttta cacttataac cacaagagta
    15721 ctgagttcgt catttcagtc tttatactga atatatactg tactatattt acagtcttac
    15781 ttctttcata tttacttata atacgatata gttacccccg agttatccct actattctcg
    15841 ttctctaaat cttttaactt cttctttact atgcaacccc gtttcattct attgaataga
    15901 agcgactagg ctcttaacta tgctcccact ttcaagagct agacttttta caacttatct
    15961 ttatattcat ttaactcttc ttgtactatc ttttcttgct cggttgctcc cacttggaaa
    16021 attttgaaaa aaagccgatt ttttaaggaa aaagccggaa attttaataa atcttgcaga
    16081 aaaaatcaaa attttaccca aaaattttaa ggctattttt cggcggtctc gtcgtccaaa
    16141 gaaaaatcaa aatttttgct tatctgcctc aaaaaaaaaa atattttctc aaaaattgaa
    16201 acaaataagg ctcaaaattt atttccattt ttttccaaat ctgcctcaaa aattccggtc
    16261 ttttttcaaa aaaaacccta tatttttgaa aattttccat tttttatttt ccataaaaat
    16321 cagcaatttt tcaacctttt tccaattttt tactaaaaaa atcataaaaa tcctttttta
    16381 atctcgaaat ttttcatttt ttaattaaat tatccaaaca aatttaacaa taaataagct
    16441 aaaaacctcc aaaaaacact aaatttatta aaattaaaat ttatgctcaa acaataaata
    16501 gttaaatcac tattaaattg cctagtaaat ttagtcctct tcatctgcat aaattctaat
    16561 cctataataa atcattaaac taactcaaaa taatttaaaa ttttaaattt taaattttta
    16621 agttaatttg ttactaaaaa tttatttttt aattaaaatt aatttttttt tacta
//
