# Supplementary material for: Phylogenetic Implications of Mitogenomic Sequences and Gene Rearrangements of Scale Insects (Hemiptera, Coccoidea)
Source: Insects. 2023 Mar 5;14(3):257. doi: 10.3390/insects14030257 (PMC10051623; doi:10.3390/insects14030257)
Supplement: Supplementary file 1 [file insects-14-00257-s001.zip › Table S1.xlsx]

## Sheet: Sheet1
Table S1. Evolutionary rates of all protein-coding genes (PCGs) in the mitogenomes of nine coccoid species with Aphis citricidus as the reference
Family	Species	Ks	Ka	Ka/Ks
Aclerdidae	Aclerda takahashii	0.6162	1.4216	2.30704
	Nipponaclerda biwakoensis	0.7213	1.4074	1.9512
Cerococcidae	Antecerococcus theydoni	0.6635	1.4032	2.11485
Coccidae	Ceroplastes floridensis	0.5443	1.3899	2.55356
	Ceroplastes japonicus	0.5575	1.3758	2.4678
	Didesmococcus koreanus	0.6984	1.4381	2.05914
	Parasaissetia nigra	0.5084	1.4244	2.80173
	Saissetia coffeae	0.5752	1.438	2.5
Eriococcidae	Apiomorph munita	0.5446	1.437	2.63863
	Acanthococcus coriaceus	0.5083	1.3853	2.72536
Kerriidae	Albotachaedina sinensis	0.5214	1.3318	2.55428
Pseudococcidae	Phenacoccus manihoti	0.5291	1.4098	2.66452
